# Supplementary material for: Selection of References for microRNA Quantification in Japanese Flounder (Paralichthys olivaceus) Normal Tissues and Edwardsiella tarda-Infected Livers
Source: Genes (Basel). 2022 Jan 19;13(2):175. doi: 10.3390/genes13020175 (PMC8871525; doi:10.3390/genes13020175)
Supplement: Supplementary file 1 [file genes-13-00175-s001.zip]

Archive with 5 entries (5 files):
- FigS1.qRT-PCR-melting curves-tissues2.tif
- FigS2.qRT-PCR-melting curves-E.tarda2.tif
- Table S1-miRNA seq.xlsx
- Table S2-Candidate miRNAs in teleost.pdf
- Table S3-Ct values.xlsx
