# Supplementary material for: Selection of References for microRNA Quantification in Japanese Flounder (Paralichthys olivaceus) Normal Tissues and Edwardsiella tarda-Infected Livers
Source: Genes (Basel). 2022 Jan 19;13(2):175. doi: 10.3390/genes13020175 (PMC8871525; doi:10.3390/genes13020175)
Supplement: Supplementary file 1 [file genes-13-00175-s001.zip › Table S1-miRNA seq.xlsx]

## Sheet: tissues
miRNA	Brain	Gill	Heart	Kidney	Liver	Intestines	Muscle	Spleen	Stomach	Testis	Ovary	MEAN	STDEV	CV	MAX/MIN	LOG2FC
miR-34a	35968.3	30948.6	41515.2	38747	44924.5	38104.7	31758.4	36538.4	31794.3	33464.6	33321.7	36098.7	4438.71	0.12296	1.45159	0.53763
miR-205	108693	107353	114713	102403	82285.1	118690	111306	79826	91922.4	93610.4	97258.6	100733	12874.3	0.127807	1.48686	0.572264
miR-454-3p	32030.2	32399.3	28769.3	24908.8	37475.3	39927.9	23894.4	42589.4	30064	27585.7	31968.5	31964.8	5956.25	0.186338	1.7824	0.83382
miR-107b	12071.1	13137.9	15728.8	18729.3	12135.1	12446.9	14327.8	17833.8	10245.7	13861.4	10840.5	13759.9	2719.87	0.197667	1.82801	0.870277
miR-196b-5p	7282.1	7889.85	5347.53	8386.17	4487.62	8924.03	6415.36	7214.59	7410.71	8116.24	5243.51	6974.34	1428.92	0.204882	1.98859	0.991745
miR-1788-5p	27528.3	21163.3	27227	21269	18808.4	22940	13512.9	29282.8	20706.4	21028.4	27451.3	22810.7	4694.27	0.205792	2.16702	1.11572
miR-18b-3p	37654.3	46597.6	52229.7	34850.4	44002.1	37860.8	42023.9	36507.6	27142.8	24997.7	32598.2	37860.5	8104.38	0.214059	2.08938	1.06308
miR-217-5p	30864.1	24140.9	30495.6	40749.6	26391.5	32883.7	37505.2	31856.6	21595.1	46608.5	30235.3	32120.5	7273.66	0.226449	2.15829	1.10989
miR-126a-3p	22980.2	22221.5	29750.4	31146.4	22235.7	22341.6	22944.3	29197.9	15776.3	27708	14311.7	23692.2	5445.53	0.229845	2.17629	1.12187
miR-96-5p	13022.1	10073.8	13727.7	14511.9	16143.5	12117.6	14101.9	19623.7	9440.54	19290.1	13255.6	14119	3250.45	0.230219	2.07866	1.05565
miR-199a-5p	20347	18738.4	25400.8	28599	16875.3	20252.6	14845.8	22545.6	14248	18691.9	14419.6	19542.2	4597.04	0.235237	2.00723	1.00521
miR-363-3p	14948.8	13461	11980.4	15008.2	10440.6	11303.8	9184.94	16785	7936.45	14305.1	8988.87	12213	2898.46	0.237325	2.11492	1.0806
miR-124-3p-1	20441.7	14874.5	20653.2	15582.2	15753.1	19277.8	12211	19238.9	13929.6	27820.6	18535.2	18028.9	4285.25	0.237688	2.27832	1.18797
miR-27e	16826.3	12127.3	13191.9	19280.2	12933.4	13462.9	8428.13	18806.6	11451.1	18271.9	16967.8	14704.3	3517.11	0.239188	2.2876	1.19384
miR-9b-5p-4	13537.8	12170.7	15648.4	14562.4	14492.2	10968	9654.79	20572.3	11152.8	18877	12252.2	13989.9	3362.3	0.240338	2.13079	1.09139
miR-429-3p	19219.4	13004	17409.9	21855.3	21059.4	14436.1	11296.7	24338.4	15187.1	15539.1	13645.8	16999.2	4132.06	0.243074	2.15446	1.10733
miR-129-5p-1	39172.2	56794.1	51398.1	57795.8	85958	56059.4	64338.1	56543.6	55383.8	36472.1	42800.7	54792.4	13473.7	0.245905	2.35682	1.23684
miR-129-5p-2	15086.6	15356.3	18172.9	18534.5	25648.8	17644.9	11434.5	23931.3	17007.6	26670.2	19695.1	19016.6	4694.37	0.246856	2.33243	1.22184
miR-132-3p-1	17508.7	16376.4	11384.1	17303.6	18032.2	14818.4	15758.5	21825.7	9015.03	10367	14452.7	15167.5	3744.83	0.246899	2.42103	1.27562
miR-125b-5p-1	34826.6	36953.8	39906.1	38765.4	61470	36803	44482.9	37918.5	31185.7	25429.7	29510	37932	9413.64	0.248172	2.41725	1.27337
miR-138-5p	21873.1	12179.9	13758.7	16853	16431.2	12186.9	7618.23	17360.1	14667	18838	15075.1	15167.4	3804.3	0.250821	2.87115	1.52163
miR-499-5p	31616.2	31422.8	42117.5	29698.9	47688.2	41519.6	37505.2	45507.4	35071.9	17793.3	27024.2	35178.7	8846.03	0.25146	2.68012	1.4223
miR-736	14985.8	11897.4	15769.1	15564.1	9248.3	11483.2	9525.12	18322.8	11068.5	18691.9	10986.4	13413	3383.66	0.252268	2.02112	1.01516
miR-194a	23253.8	22027.2	19353	27014.8	17981	20531.4	15308.2	25030.2	16420.2	35476.5	19903.9	22027.3	5684.49	0.258066	2.31748	1.21256
miR-141-3p	31315.1	22271.9	26234	28482.2	35459.3	27559.7	26432.2	44799.2	16858.1	33111.4	23371.1	28717.7	7441.02	0.25911	2.65743	1.41003
miR-187-1	19386.8	19538.4	29428.1	25339.7	25866.9	19559.3	16434.8	20752.1	13861.9	13231.4	15553.8	19904.8	5186.92	0.260586	2.22412	1.15323
miR-25-3p	19056.7	16453.2	24230.5	24513.4	26342	24537.5	16008.3	34841.2	16353.5	28037.9	17648.9	22547.6	6006.53	0.266394	2.17645	1.12197
miR-365-3p-1	9965.9	7036.45	9215.7	8004.38	6815.39	8766.19	8419.52	10306.6	6841.76	15449.5	10059	9170.94	2444.4	0.266538	2.26685	1.18069
miR-125b-5p-2	29636.5	32876.2	29897	33135.4	27441.6	22763.5	23537.7	35625.2	16831.7	43313.7	18804.3	28533	7764.61	0.272128	2.57335	1.36364
miR-128-3p-1	77401.8	71894.2	126255	82545.2	117457	121573	73096.8	54183	101805	65231	92885	89484.3	24360	0.272227	2.33016	1.22043
miR-18a	19752.6	16843.5	30950.2	18729.3	20438	21083.5	10956.6	22697.6	13259.2	17641.8	16967.8	19029.1	5213.43	0.273971	2.82481	1.49816
miR-7a-5p-3	17973.2	10618.4	17404.2	20427.8	22056.4	13423.2	28128.9	20441.3	13409.9	23949	16822.9	18605	5104.04	0.274336	2.64906	1.40548
miR-430a-15	3970.15	4021.9	4956.25	2989.44	3292.75	1929.91	3659.04	4575.11	4578.98	2735.41	2302.03	3546.45	986.115	0.278057	2.56812	1.36071
miR-430a-11	3176.12	2193.76	4956.25	3587.33	3812.65	2757.02	3201.66	4223.18	1635.35	4103.11	3580.93	3384.31	943.46	0.278775	3.0307	1.59965
miR-725-3p-1	15463.7	12367.3	10724.8	16546.6	17053	9325.62	10782.7	17675.7	6369.68	11215.2	13108.8	12784.8	3571.85	0.279382	2.77498	1.47248
miR-107a-3p	45133.4	58940.7	59525	60169.3	99637.1	58317.2	40914.7	59028.5	37791.4	53526.9	62207.1	57744.7	16265.2	0.281674	2.6365	1.39862
miR-223-3p	24500.4	25654.2	18621.4	17690.1	31937.7	13984.1	28225.5	30048.4	12718.6	28905.1	24217.4	23318.4	6601.22	0.28309	2.51109	1.32832
miR-21-1	54112.1	46997.9	47292.7	47370.5	92946.3	55144.1	47895.1	48552.2	32981	44709.1	49742.5	51613.1	14854.7	0.287809	2.81818	1.49476
miR-210-3p	89007.5	80375.7	96078.6	125696	135456	112316	97752.8	40831.5	77035.4	67410.3	90366.8	92029.8	26608.1	0.289125	3.31744	1.73007
miR-137-3p-1	17040.6	11711.5	14111.5	17236	17097.4	11303.8	6153.19	20741.9	11105	14457	11634	13872	4035.64	0.29092	3.37093	1.75315
miR-430a-18	31108.4	31313.9	45156.9	41400.4	49264.1	27631.5	27087.1	22124.7	21753.8	26168.7	27499.3	31864.4	9276.71	0.29113	2.26462	1.17927
miR-133a-3p-2	11490.1	15368.6	10245.7	16891.6	21734.2	13108.6	18279.8	21825.7	9691.16	13665.5	11103.9	14855	4356.87	0.293293	2.25212	1.17128
miR-16c-5p	43717.1	29553.1	37093.2	29065.9	44662.5	30843.2	29200.4	62457.7	27586	28037.9	29962.9	35652.7	10805.5	0.303075	2.26411	1.17894
miR-10a-3p	39747.7	36605.2	27829.3	39335.5	50894.5	29442.4	42738.4	54696.7	21206.3	25429.7	25851.7	35797.9	10886.9	0.30412	2.57927	1.36696
miR-124-3p-3	54537	65344.1	54805.8	70816.5	44089.9	67436.2	104181	41191	56390.2	41697.4	49297.9	59071.6	18082.1	0.306105	2.52922	1.33869
miR-152	32555.3	20873.1	33724.8	48406.2	27162.4	30048	15666.7	31050.1	24103.8	23424.1	22832.5	28167.9	8657.66	0.307359	3.08975	1.62749
miR-92b-3p	34268.7	25878.7	32798.2	23223.2	39191.9	31174.6	20923.9	51033.7	22020.4	26562.2	21636.4	29882.9	9191.94	0.307598	2.43901	1.2863
miR-429b	11910.5	6215.66	5506.94	4783.1	9011.73	6341.14	6403.32	9854.08	7849.67	11625.5	6906.08	7855.24	2427.64	0.309048	2.49011	1.31621
miR-140-3p	62279.6	49969	68062.6	51869	94532.7	61925	51094	91593.9	44699.5	44698.1	38604.4	59938.9	18538.1	0.309284	2.44876	1.29205
miR-9b-5p-6	12348.5	10338.4	15052.3	23104.6	17967.7	14552	19830.3	21229.1	8015.09	21270.1	12777.3	16044.1	4966.3	0.30954	2.88264	1.52739
miR-735-3p	69908.1	55860.1	70825.1	73282.2	68660.6	61397.4	121201	54982.8	41782.3	72013.2	47026	66994.4	20887.7	0.311783	2.90077	1.53644
miR-200a-3p-2	39290.8	16196.9	25952.3	16342.3	28258.3	20528.7	19830.3	40136.3	26203.2	30938.4	35197.8	27170.5	8561.05	0.315087	2.47803	1.3092
miR-1-3p-1	15725.8	9400.95	20282.3	14126.4	11200	10729	10170.9	18342.2	11137	22810.5	12442.2	14215.2	4510.08	0.317271	2.4264	1.27882
miR-375-3p-2	22361.2	23621.7	26911.7	43084.2	41627.6	27859.8	24245.8	38769.3	20318	15859.8	24151.9	28073.7	9036.77	0.321894	2.71656	1.44178
miR-125b-5p-3	26165.9	20174.4	24477.6	21076.9	24968.5	17114.1	22433	36949.5	12783.2	34064.7	14505.4	23155.8	7456.67	0.322022	2.89047	1.5313
miR-125c-5p	34253.8	25549.4	33769.5	36663.5	28668.8	28112	42723.3	39147	22855.1	62902.4	26445.5	34644.6	11208.8	0.323536	2.75223	1.4606
miR-456-3p	18913.1	25127.3	24083.7	21478.4	30045.7	23468.8	23574.7	48647	18901.5	24032.5	21773	25458.7	8279.78	0.325224	2.57371	1.36385
miR-219-5p	19940.1	20612.2	16369.4	19610.7	32684.8	19216.4	12189.2	12264.8	19444.3	10514.2	17565.8	18219.3	5978.35	0.328133	3.10863	1.63628
ssc-miR-1306-5p	14593.7	8615.35	10899.9	6198.79	9637.21	8315.42	5173.13	16585.3	9248.18	9668.24	11089.7	10002.3	3313.24	0.331248	3.20604	1.68079
miR-29b-2	14985.8	11183.5	14335.5	14396.8	11391.2	12918.6	8632.14	26339	10855.6	19137	15314.4	14499	4831.95	0.33326	3.05127	1.60941
miR-132-3p-2	14554.1	19047	22312.8	14996.4	18892	17820.1	20296.9	35988.1	11358.9	21770.6	15298.7	19303.2	6459.12	0.334613	3.16826	1.66369
miR-203-3p	11994	11045.8	14854.3	11611.6	12341	10411.4	8389.31	21264.1	9880.95	22135.2	12694.8	13329.3	4460.56	0.334643	2.6385	1.39972
miR-722	602669	405846	591446	493856	420778	497366	719916	192858	408837	232509	525118	462836	155592	0.33617	3.73288	1.90029
miR-22-3p	20717	23318.9	22806.5	19313.6	16076.9	14158.3	9092.16	25651.9	9210.81	25489	13135.3	18088.2	6113.71	0.337994	2.82132	1.49637
miR-202-3p	22980.2	9170.78	15406.5	12689.3	17888.9	9574.96	7501.03	11203.8	11990	15833.2	18753.3	13908.4	4715.11	0.339013	3.0636	1.61523
miR-218b-1	19318.5	13178.6	13894.4	8620.1	28577.8	15899.8	11127.9	15222	11788.9	19102.8	15442.4	15652.1	5355.02	0.342127	3.31525	1.72912
miR-430a-12	3573.14	1096.88	4405.55	2989.44	5718.98	3032.72	3201.66	4223.18	3597.77	4103.11	2302.03	3476.77	1200.74	0.345361	5.21386	2.38235
miR-183-5p	31597.8	18517.9	23906.6	14419.7	16509.6	11968.7	17649.5	35224.2	15381.9	24739.3	20357.2	20933.8	7289.82	0.348231	2.94302	1.5573
miR-20a-3p	18517.7	25030.4	18642.8	41830.2	28291.2	30489.1	44730.9	34418.2	16977.6	22636.1	19819.5	27398.5	9582.11	0.349731	2.6347	1.39764
miR-726	10580.5	10868.3	10160.3	14095.2	12789.7	7347.46	11720.4	22004.5	6369.68	15420.8	11011.4	12033.5	4217.54	0.350484	3.45457	1.78851
miR-190b	11885.3	9993.8	16127.5	11284	12180.7	10944.9	6250.86	17177.6	6385.65	20472.1	11985.2	12244.3	4303.88	0.351501	3.27509	1.71153
miR-204-5p-1	31855.1	23211.4	27676.8	24249.8	34686.6	17259.5	21777.2	46856.1	14130.8	40398.7	24808	27900.9	9810.54	0.351621	3.31588	1.72939
miR-130a-2-3p	10724.1	8465.34	17000.3	5767.86	11034.3	9043.02	10589.7	17654.5	7888.15	13194.3	7402.6	10796.7	3809.81	0.352867	3.06084	1.61393
miR-129-5p-3	19940.1	14241.2	16933.8	18385.1	17408.2	15825.3	7501.03	26694	7040.18	13318	14157.5	15585.9	5502.41	0.353039	3.79166	1.92283
miR-30c-5p	15537.7	8858.14	11802.4	15042.3	15664.2	10533.1	6819.12	20332	6400.16	16567.9	10010.3	12506.1	4437.21	0.354803	3.1768	1.66757
miR-30c-3p	24162.1	14990.7	21167.3	27194.6	19095.8	14306.3	14357.4	33367.5	13828.9	27599.8	36213	22389.4	7969.96	0.35597	2.61864	1.38882
miR-7b	26315.5	25234.4	41770.2	41264.2	41921.9	32969.4	17189.9	62286	26819.7	39253.1	26042.8	34642.4	12383.3	0.35746	3.62341	1.85735
miR-27a-3p	14431.7	7108.99	10241.8	12130.3	11427.2	10021.9	17399.3	19635.6	7465.28	17343	7567.95	12252.1	4389.7	0.358281	2.76208	1.46575
miR-126b-3p	17728.1	16623.4	16542.6	31066.5	21245.9	13206.4	24508.3	25429.6	10090.6	29425.9	11629.2	19772.4	7106.62	0.359421	3.07876	1.62235
miR-460-5p	34564.8	26280	24529.7	29658.2	20526.7	18700.1	27781.6	36696.4	14899.8	45691.4	14241.6	26688.2	9663.47	0.362088	3.2083	1.68181
miR-430a-9	3176.12	4021.9	2202.78	3587.33	2946.14	1929.91	3201.66	1759.66	2616.56	5470.81	2046.25	2996.28	1092.9	0.364753	3.10902	1.63646
miR-365-3p-2	17192.1	14485.4	32979.8	20932.8	19799.3	18797.3	10113.8	15564.1	12957.8	28352.9	13197.1	18579.3	6855.53	0.368987	3.26088	1.70526
miR-15c	31583.5	28639	25274.4	31465	34678.6	26656.7	17353.1	51902	17012.5	46450.9	20191.4	30109.7	11121.7	0.369373	3.05081	1.60919
miR-216b	42431.6	17180.4	35516.7	23687.1	55725.5	23369.6	47197.5	21400.6	30737.2	25202.6	37234.8	32698.5	12084.9	0.369585	3.24356	1.69758
miR-19a-5p	10630.3	7648.32	19813.8	20010.9	23491.3	12687.9	7271.41	17962.9	11767.8	16593.9	11771.1	14513.6	5368.35	0.369884	3.23064	1.69182
miR-430a-8	794.031	4021.9	4405.55	2989.44	2599.54	2757.02	3659.04	3519.31	2616.56	5470.81	2813.59	3240.62	1202.48	0.371064	6.88992	2.78449
miR-153a-3p	43993.6	59760.2	92144.5	100704	97555.2	101887	58538.5	36852.9	74116.7	36752.4	55411.1	68883.2	25577.1	0.371312	2.77225	1.47106
miR-221-3p	19967.2	10193.7	13848.1	11112.7	18568.8	13715.3	5250.72	17122.6	8761.11	23178	13842.9	14141.9	5264.94	0.372293	4.41425	2.14217
miR-454a	17362.8	10493.5	12041.8	22062.1	20605.7	13564.5	15002.1	26453.5	6704.93	12149.8	12934	15397.7	5732.73	0.372311	3.94538	1.98016
miR-130c-3p-1	28168.4	24665.6	39712.5	33032.3	24591.7	26616	31919.3	42366.5	20923.2	61643.6	20825.3	32224	12025.5	0.373184	2.96004	1.56562
miR-365-3p-3	10766.3	7790.45	12089.3	5790.57	7049.45	5340.37	6201.64	13633.9	4223.58	11480.1	7596.89	8360.22	3120.24	0.373225	3.22804	1.69066
miR-203-5p	11530	12492.3	22578.5	18385.1	17171.4	14129.7	10157.6	32165.1	13968.6	13434.8	15075.1	16462.6	6251.16	0.37972	3.16658	1.66293
miR-430a-2	1985.08	3290.64	4956.25	2989.44	3812.65	2757.02	1372.14	3871.24	2289.49	1367.7	3325.15	2910.62	1107.12	0.380371	3.62378	1.85749
miR-725-3p-2	17618.1	25396	18062.8	23071.4	27752.9	24203.4	9265.98	33951	13252.1	39582.9	20480.5	22967	8763.69	0.381577	4.27186	2.09486
miR-129-3p	1.08771e+06	720886	1.12792e+06	853611	950071	1.11656e+06	1.10682e+06	96835.8	822173	444868	836165	833056	320414	0.384624	11.6477	3.54198
miR-124-3p-6	51403	46155.6	79024.6	81281.3	89939.4	47892.3	123372	55438.4	47287.4	42056.9	55470.8	65392.9	25188.1	0.38518	2.93346	1.5526
miR-29b-3p	388820	163484	282870	164194	255526	155480	163466	96920.5	279836	186214	294626	221040	85328.7	0.386034	4.01174	2.00423
miR-142a-3p	25102.9	17338.6	16321.8	12404.4	19176	10895.2	4518.69	17732.2	9693.87	22295.2	23248.3	16247.9	6323.86	0.38921	5.55533	2.47387
miR-430a-4	3573.14	2193.76	2202.78	2989.44	4679.17	1654.21	914.76	2815.45	3597.77	4103.11	2302.03	2820.51	1110.59	0.393756	5.11519	2.35479
miR-196a-5p-1	62346.4	41295.2	38340.8	22200.8	59658.6	26873.1	60149.8	59894.7	27072.7	19044.6	47686.2	42233	16708.3	0.395621	3.2737	1.71092
miR-24-3p-1	54982.2	77951.7	56697	157431	100423	90932.6	135019	139803	49765.5	75390.8	79701.3	92554.2	36756.5	0.397135	3.16345	1.6615
miR-135a	20749.5	13508.1	16375.6	14546.4	18895.7	12670.2	5357.88	29809.7	10904.7	17254.1	12907.1	15725.4	6250.83	0.3975	5.56372	2.47605
miR-133c-3p	55809	47470.6	80099.8	32100.9	79512.8	45484.2	23217.5	35385.9	35121.1	35381.2	43446.2	46639	18554.2	0.397826	3.44998	1.78659
miR-26a-5p-1	33746.3	35831.4	33592.3	55603.6	25475.5	20401.9	39792.1	57364.8	18970	29405.6	18672	33532.3	13367.4	0.398644	3.07224	1.61929
miR-429b-2	15981.7	17171.2	26273.1	17827.9	33201.6	17675	17729.7	37515.9	11947	33135.7	14491.2	22086.4	8830.24	0.399805	3.1402	1.65086
miR-30e-5p	7315.79	6737.4	9132.86	9364.67	5588.52	6604.45	8849.53	13942.8	4520.18	16381.7	8012.55	8768.22	3533.83	0.403027	3.62413	1.85763
miR-101b-3p	57474.1	31832.1	51846.8	69000.7	32632.2	46331.5	11575.7	19238.9	40064	47768.3	46350	41283.1	16641.4	0.403103	5.96084	2.57552
miR-1-3p-2	21191.6	9050.99	23004.5	15263.1	12333.9	14289.7	4953.51	19874.2	8855.57	23276.8	15038	15193.8	6132.02	0.403587	4.69904	2.23237
miR-200c-3p	16277.6	14990.7	18723.6	8968.32	27381.8	17093.5	12806.6	30618	14064	13677	9463.89	16733.2	6771.52	0.404676	3.41402	1.77147
miR-187-2	18132	24288.7	26865.5	26064.9	16369.4	10302.2	5222.24	26301.3	14598.1	30522.3	15929.6	19508.8	7905.26	0.405216	5.84468	2.54712
miR-338-3p-2	28938	10410.2	24460	10894.8	35329.6	12559.8	11459.9	25651.9	18997.3	23364.9	23304.5	20488.3	8309.66	0.405581	3.39375	1.76288
miR-204-5p-2	14554.1	14814.3	13812.7	25378.6	34941.9	14628.4	32210.3	18673.1	10412.4	23749.8	15298.7	19861.3	8090.74	0.407362	3.35581	1.74666
miR-9b-5p-1	18497.3	11243	18473.3	10028.2	28744.6	12074.5	10228.7	26234.9	11276.5	17842.3	11440.4	16007.6	6580.54	0.411088	2.86637	1.51923
miR-128-3p-2	13907.1	9023.53	10960.4	13327.7	16004.4	10316.1	6918.43	24935.9	7551.18	17421.6	9774.31	12740.1	5248.66	0.411981	3.60427	1.84971
miR-135b-5p	13952.3	9177.98	6911.77	5002.74	13340.8	10381	7271.41	15901.5	9852.14	20027.1	7276.71	10826.9	4525.98	0.418033	4.00322	2.00116
miR-218a-1	133664	37476.8	115932	55155.2	98792.4	44345.6	33538.3	85742.6	73754.2	85731.3	95391.5	78138.5	32685.1	0.418297	3.98543	1.99474
miR-218a-2	26279.5	18422.3	24482.7	15357.8	12498.7	14708.5	9037.39	30596.8	10986.4	33105	17183.5	19332.6	8101.4	0.419054	3.66312	1.87307
miR-10b-5p-2	27293.8	35432.6	34209.8	67845.2	27129.7	35395.7	60993.2	48971.8	25194.3	71935.6	25423.1	41802.2	17649.6	0.422217	2.85524	1.51361
miR-430a-7	1588.06	2925.02	1652.08	4783.1	4505.86	3308.42	914.76	3167.38	2943.63	2051.55	3069.37	2809.93	1193.51	0.424747	5.22881	2.38648
miR-92a-3p-1	14171.1	10229	14875.2	13842.9	12204.6	11436.8	10148.5	31234.9	10727.9	19791.5	11597.4	14569.1	6190.07	0.424878	3.0778	1.6219
miR-196d	63926.7	30799.1	33662.4	23176.3	54647	17880.5	62054	56405	20724.3	31606.4	47286.9	40197.1	17129.9	0.426147	3.57521	1.83803
miR-430a-5	2382.09	3656.27	4405.55	2989.44	4679.17	827.106	2744.28	4575.11	1962.42	2051.55	2046.25	2938.11	1253.76	0.426725	5.65728	2.50011
miR-196c	16483.7	10626.3	12575.3	13653	23205	16884.1	6646.48	28493.1	8487.25	24133.9	13540.2	15884.4	6863.75	0.432106	4.28694	2.09995
miR-206-3p-1	9865.23	6965.38	7754.22	13371	9186.78	10047.8	11744	19530.4	7043.56	20391.2	6779.49	11152.6	4823.31	0.432481	3.00778	1.5887
miR-135b-5p-1	23820.9	22303.2	34143	29894.4	39513	28673	29272.3	62643.8	23549	56759.7	15858.4	33311.9	14525.9	0.436058	3.95019	1.98192
miR-124-3p-5	32158.2	22303.2	14318	18534.5	49564.5	12958	32474	46454.9	19951.3	32141	24555	27764.8	12131	0.436921	3.82502	1.93547
miR-137-3p-3	14611.4	7318.3	11733.7	12353.2	26183.7	13528.9	18309.6	26358.8	10558.9	24726.3	8918.09	15872.8	6978.42	0.439646	3.60177	1.84871
miR-19b-3p	6950	4042.44	5073.81	6059.49	6386.88	4826.33	2528.44	11024.5	3013.45	10081	6127.25	6010.33	2645.95	0.440233	4.36022	2.1244
miR-222a-3p	6301.02	6447.62	8740.05	4217.36	7487.41	3889.47	1613.12	11481.3	6056.07	10853.4	5638.18	6611.36	2941.27	0.444881	7.11742	2.83135
miR-17	18400.8	25201.8	35013	23802.9	55092.6	38826	6794.41	23212.2	19628.9	35758.5	33588.9	28665.4	12834.4	0.447731	8.10852	3.01944
miR-182-5p	57597.8	45356.5	49209.5	59083.6	72693.7	44055.7	36543.5	116913	29570.5	82675.9	34418.9	57101.7	25581.9	0.448005	3.95372	1.98321
miR-150	5357.2	5313.16	7430.89	4344.15	5036.74	6009.6	5222.24	8767.1	3055.41	13486.6	5044.39	6278.86	2822.08	0.449457	4.414	2.14209
miR-26b-5p	57268.7	77251.4	85369.7	60478.3	169077	83994.5	75284.1	144081	56771.7	65490	51440	84227.9	37924.6	0.450261	3.28689	1.71672
miR-133a-3p-1	10851.8	9690.96	10491	11390.1	9330.33	6622.42	3030.72	18947.4	7856.28	16426.2	5932.05	10051.7	4537.5	0.451414	6.25179	2.64427
miR-430a-17	13498.5	26690.8	40200.7	28698.6	17503.6	21229	21039.5	7742.49	16680.6	12993.2	13300.6	19961.6	9136.84	0.457721	5.19222	2.37635
miR-142b-5p	6081.75	5930.39	5954.76	7003.83	5465.69	5217.13	1648.58	11733.6	4715.55	12324.4	6684.03	6614.52	3028.04	0.457787	7.47575	2.90222
miR-455-2-5p	18651.5	12179.9	13641.2	12256.7	11842.3	12010.3	7422.9	33066.9	9498.65	18107.8	16822.9	15045.5	6903.73	0.458856	4.45471	2.15533
miR-130b-3p	18872.6	11297.3	11125.6	17763.3	11121.5	8191.14	13045.3	30949.5	9717.29	17879.2	8815.17	14434.4	6647.53	0.460534	3.77842	1.91778
miR-130c-3p-2	10076.6	9279.96	9138.9	8171.14	11504	7535.85	6697.35	16146.9	4469.95	22029.8	10487	10503.4	4841.32	0.460928	4.92842	2.30112
miR-1338-3p	69226.7	70990.5	75780.6	38883.3	135411	63665	57766.6	150926	42541.6	96037.9	56412.9	77967.4	35970.7	0.461355	3.88151	1.95662
miR-301a-3p	8878.71	21804.7	16420.7	22842	16148.6	11046.9	35374.2	15085.1	9143.09	16567.9	10963.7	16752.3	7737.1	0.461853	3.98416	1.99428
miR-26a-5p-2	66636.6	38882.1	50448.7	47877.8	117128	51396.9	25784.8	34043.9	42953.5	49066.3	47355.4	51961.3	24019.6	0.462259	4.54253	2.18349
miR-731	92627.5	87445.8	62897.1	85213.3	166639	89622.8	22324.5	159065	57470.8	68759.6	101374	90312.6	41990.5	0.464946	7.46438	2.90002
miR-16b	93175.4	60307.4	92390	19159.9	55209.8	86792.2	10346.3	89892.1	55797.3	108929	97155.6	69923.2	32598.5	0.466204	10.5283	3.39621
miR-29b-1	24710.6	24201.9	21762.4	16539.2	29106.5	24514.2	19882.3	60845.9	16156.5	33105	21479.4	26573.1	12410	0.467015	3.76605	1.91305
miR-218b-2	13279.1	11440.3	13665.9	18062.5	11593	12791.1	4934.89	30756.9	8822.28	16970.3	11590.9	13991.6	6598.09	0.471576	6.23255	2.63982
miR-200a-3p-1	7949.54	3486.21	6300.97	5130.71	6444.43	4206.06	7849.92	11744.7	3118.57	11736.8	3658.26	6511.47	3076.12	0.472415	3.76605	1.91305
miR-15b-5p	19788.5	16460.4	15495	20187.5	19783.7	20612.8	6618.56	38477.8	12621	39582.9	20974	20963.8	9912.06	0.472817	5.9806	2.58029
miR-194b	35655.8	14633.8	24728.8	12840.4	16410.1	13726	10715.8	31263.2	7662.78	19359.5	14731.8	18338.9	8734.12	0.476262	4.65311	2.2182
miR-137-3p-2	6128.05	6349	5843.84	14996.4	5684.32	6649.28	5294.85	11543.3	2524.21	7916.59	5181.82	7101.07	3404.9	0.479492	5.94105	2.57072
miR-192	109964	55965.3	95833	100233	88738.6	97212.5	4167.24	19559.6	84929.1	50468.2	109298	74215.3	36467.2	0.49137	26.3878	4.7218
miR-27b-3p	46969	35703.1	39641.6	68862.1	92858.4	40383	17750.5	33925.1	24772.4	41949.8	29459.7	42934.1	21162.1	0.492899	5.2313	2.38717
miR-124-3p-4	10590.3	1806.11	3808.41	8269.58	5821.29	2179.04	4518.69	9039.97	4846.94	8107.35	4548.59	5776.02	2863.67	0.495785	5.86358	2.55178
miR-10c	10615.8	8473.01	16197.6	7460.6	8804.52	6143.36	4484.31	15370.2	5247.34	20114.2	8207.23	10101.7	5011.18	0.496075	4.48545	2.16525
miR-153b-3p-1	8138.82	3747.68	7338	6128.35	10835.7	6217.08	6563.4	13347	3352.46	16822.7	6816.56	8118.89	4057.13	0.499714	5.01802	2.32712
miR-430a-16	7543.29	22668.9	35795.1	28698.6	15943.8	18196.3	22869	3167.38	20278.3	12309.3	15602.6	18461.2	9226.22	0.499764	11.3012	3.4984
miR-100-5p-1	43949.6	34103.9	38383.4	18385.1	31086.1	34193.9	11720.4	69620.8	26149.2	70094.8	28052.8	36885.4	18558.2	0.503129	5.9806	2.58029
miR-730	14512.6	9752.99	15777.7	10041.6	23114	14436.1	16267.3	12516.9	8401.36	37158.7	14151.2	16011.9	8067.79	0.503863	4.42294	2.145
miR-430a-6	2382.09	2559.39	1101.39	1195.78	5372.38	4411.23	3659.04	1407.72	2616.56	2051.55	2557.81	2664.99	1342.87	0.503891	4.87782	2.28624
miR-16a	41184.4	53822.1	40260.4	133495	93483.1	53658.9	85403.3	57716.7	29727.9	55400.2	32092.8	61476.8	31124.9	0.506287	4.49056	2.16689
miR-430a-10	794.031	3290.64	4405.55	4783.1	5025.77	3308.42	3659.04	6686.69	3597.77	2735.41	511.562	3527.09	1785.9	0.506338	13.0711	3.70831
miR-23a-3p-1	34224.8	11915.7	20262.7	50912.5	21498.4	15651.4	11540	20348.8	15472.9	28756.8	19091.7	22697.8	11550.5	0.508882	4.41181	2.14137
miR-103	16277.6	10975.3	16933.8	12256.7	15733.4	11101.9	9376.29	38907.3	13888.8	24032.5	12172.4	16514.2	8447.53	0.511531	4.14954	2.05295
miR-2187-5p	82867.9	40883.7	64451.2	32536	97021	34733.4	11251.5	27021.9	50713.6	88701.7	59680.7	53623.9	27565	0.514044	8.62291	3.10817
miR-23b-3p-2	23311.2	27760.6	44599.4	28447.7	39299	32934.5	22688.3	87287.6	31124.1	38768.5	20456.2	36061.5	18603.2	0.515874	4.26706	2.09324
miR-19c-3p	7858.17	2756.91	5709.5	6762.32	7513.76	3118.28	4742.03	12604.8	2157.91	3867.3	6027.02	5738	2983.17	0.519898	5.84121	2.54627
miR-9b-5p-5	48435.9	15356.3	55069.4	21524	42979	20401.9	12806.6	50326.2	35650.6	80010.6	49877.3	39312.5	20489.3	0.52119	6.24759	2.6433
miR-218b-3	11098.4	4088.37	9236.64	6685.48	7266.89	10276.2	2983.36	10821.9	7619.24	21028.4	8580.29	9062.28	4741.46	0.523209	7.04856	2.81733
miR-27c-1	11090.3	1976.8	6450.99	7003.83	7339.65	7701.47	8242.89	13002.1	5010.28	19102.8	7375.48	8572.41	4514.66	0.52665	9.66349	3.27254
miR-145-5p	7315.79	5389.92	2536.91	4957.77	5428.85	5842.4	2107.03	12321.5	4520.18	11971.2	6127.25	6228.99	3285.36	0.527431	5.84782	2.5479
miR-181a-5p-1	12402	10350.7	13439.6	14007.7	13195.7	7804.99	15627.1	28171.3	5747.08	29373	8988.87	14464.4	7654.17	0.529174	5.11095	2.35359
miR-375-3p-1	8952.7	7870.12	8466.92	14095.2	8881.75	7912.64	8438.66	26333.3	6369.68	16822.7	8389.61	11139.4	5895.9	0.529284	4.13415	2.04759
miR-430a-3	1191.05	1828.13	1101.39	5380.99	3466.05	3032.72	4573.8	1759.66	1308.28	3419.26	2302.03	2669.4	1430.93	0.53605	4.88564	2.28855
miR-430a-14	1985.08	3656.27	3304.16	2989.44	4679.17	1929.91	1829.52	3871.24	327.07	683.851	4348.28	2691.27	1446.57	0.537504	14.3063	3.83858
miR-18c	17213.1	6547.66	5190.45	9579.95	10944	7016.14	8621.88	14926.7	9556.45	26426.5	8919.99	11358.4	6116.52	0.538499	5.09138	2.34806
miR-430i-3p-1	2382.09	2559.39	3304.16	1195.78	2772.84	1102.81	0	2463.52	1962.42	4786.96	3069.37	2327.21	1271.14	0.546207	#DIV/0!	#DIV/0!
miR-19d-3p	20153.3	17132.2	8171.25	5136.14	10421.3	8397.09	4643.5	23911.2	8173.63	18157.9	7990.11	12026.1	6593.09	0.54823	5.1494	2.3644
miR-22b-3p	14763.4	3834.83	12076.9	6270.87	5783.47	5257.57	3924.96	17784.8	5613.43	9780.67	7560.41	8422.84	4632.26	0.549964	4.6377	2.21341
miR-728	246490	228979	625250	454710	270318	368677	187114	78329.8	272618	120162	234633	280662	154389	0.550088	7.98227	2.9968
miR-727-5p	11226	10683	8823.77	18032.9	13884.1	8835.14	10777.3	23551.1	5240.63	30293.8	7714.59	13551.1	7546.91	0.556921	5.78057	2.53121
miR-9b-5p-3	8606.56	5858.44	6747.59	12961.1	7677.1	4677.43	3448.75	11278	4932.36	19336.5	5785.94	8300.89	4642.96	0.559333	5.60681	2.48718
miR-737-3p	6104.11	5996.28	7338	6128.35	8171.21	6499.67	18283.8	10461.2	11398.4	22430.3	6030.03	9894.66	5566.15	0.562541	3.74071	1.90331
miR-92a-3p-2	16038.3	9920.32	15273.7	12617.2	11494	13464.8	11858.2	23341.3	12226.6	23914.7	44261.4	17673.7	9957.35	0.5634	4.46169	2.15759
miR-27c-2	382524	168986	324309	338731	271297	345536	12359.7	33121.5	251740	115338	360610	236777	133813	0.565142	30.9494	4.95184
miR-139-5p	344517	186001	156076	71398.3	351269	83845.5	182064	216578	120038	49542.7	296487	187074	106312	0.568289	7.09023	2.82583
miR-30a-5p	20788.3	6863.21	7616.83	13585.7	13525.9	6809.5	3163.09	17036.9	5493.2	22970.8	8591.77	11495	6554.29	0.570185	7.26215	2.8604
miR-132-5p	18890.1	17766.8	18954.8	18158.1	16667	16188.1	12038.7	53441.4	13244.3	34614.7	14500.6	21315	12200.4	0.572389	4.43914	2.15028
miR-7a-5p-2	228711	125239	120609	41579.7	279899	57806.7	179930	135159	92001.8	41169.6	182925	135003	77288.1	0.572493	6.79868	2.76525
miR-451	2382.09	365.627	1101.39	3587.33	2079.63	2205.62	0	2815.45	1308.28	2735.41	2557.81	1921.69	1100.95	0.572905	#DIV/0!	#DIV/0!
miR-27d	395472	162172	311993	318674	277111	318304	5114.34	30826	250825	115338	351553	230671	132356	0.573785	77.3262	6.27289
miR-184-3p-2	43517.7	35182.3	35019.7	46025.2	31321.8	39909.3	28320.2	122795	32293.1	43487.4	38951.8	45165.8	26348.8	0.58338	4.33596	2.11635
miR-489	45960.4	32626.8	20807.6	17303.6	15046.7	23494.1	19855.7	35931.5	20772.1	76417	26526	30431.1	17779.4	0.584252	5.07865	2.34444
miR-93a-5p	47953	54290.7	53700.1	128530	204328	92874.3	48655.3	140002	65237.2	188688	59237.5	98499.6	57998.5	0.588819	4.26101	2.0912
miR-222b	28033.7	17766.8	25923.4	28145	36053.3	18630.3	13196.3	71344.3	16886.5	52441.3	19032	29768.4	17681.9	0.593981	5.4064	2.43467
miR-301c-3p	18890.1	6292.4	15609.8	3631.62	20351.3	6140.32	2778.16	23514.2	14237.6	28384.1	16831	14241.9	8522.36	0.598402	10.2169	3.35288
miR-146a-5p	15269.3	16184.7	20780.2	16486.9	24523.1	19606.6	10620.9	60525.9	15664.6	20842.3	25243.1	22340.7	13369.9	0.598456	5.69874	2.51064
miR-7a-5p-1	32555.3	8036.25	16759.3	11119.5	10841.2	9089.64	8506.32	14875.4	7188.79	25436.5	7135.5	13776.7	8273.87	0.60057	4.56244	2.18981
miR-430a-13	5161.2	3290.64	4956.25	1195.78	4332.56	1102.81	914.76	2111.59	2289.49	1367.7	2046.25	2615.37	1574.85	0.602152	5.64214	2.49624
miR-181a-5p-3	30082.7	15180.5	30866.8	27306.1	51806.5	16025.6	25636.4	72328.6	12221.6	57495.5	18319.1	32479	19621.7	0.604134	5.91807	2.56513
miR-430a-31	445.962	410.704	0	671.6	584.006	309.692	0	790.64	367.393	768.162	574.631	447.526	270.714	0.604913	#DIV/0!	#DIV/0!
miR-133b-5p	7751.25	7495.35	6450.99	4085.57	3721.88	5113.61	2232.45	16490.5	3831.39	12016.2	5992.58	6834.71	4154.83	0.607901	7.38673	2.88493
miR-21-2	21852.2	27927.9	20413.4	36266.4	18104.2	15484.6	29284.8	69181	12491.4	26117.5	11779.9	26263.9	16092.8	0.612733	5.87278	2.55404
miR-26a-5p-3	6678	5765.66	9262.96	3771.29	6923.21	4927.29	2885.01	19238.9	5157.64	15097.3	9680.32	8126.15	5003.94	0.615782	6.66857	2.73738
miR-9b-5p-2	9354.96	2756.91	3114.27	6198.79	6697.05	6496.42	14657.2	12936.5	4932.36	16113.7	2651.89	7810.01	4822.19	0.617437	6.07632	2.6032
miR-430a-20	891.925	410.704	618.588	0	778.674	1238.77	0	395.32	734.787	768.162	861.947	608.989	379.133	0.622561	#DIV/0!	#DIV/0!
miR-430a-1	35731.4	39487.7	53417.3	53809.9	61695.7	55691.8	131268	25339.1	32052.8	20515.5	24810.7	48529.1	30861.4	0.635936	6.39847	2.67773
miR-455-5p	26661.6	13439.9	16349.9	21554.9	14088.3	10134.4	3233.2	16419.4	9710.59	45924.2	15368.9	17535	11233.5	0.640633	14.2039	3.82822
miR-430a-29	891.925	1232.11	1237.18	1343.2	194.668	619.385	0	1185.96	367.393	768.162	287.315	738.845	477.414	0.646163	#DIV/0!	#DIV/0!
miR-199-3p-1	4490.38	10338.4	4671.41	6762.32	9310.53	6756.28	4742.03	21560.8	4624.09	17402.8	6027.02	8789.65	5701.02	0.648606	4.80156	2.2635
miR-196a-5p-2	19448.6	12070.4	14074.9	16554.5	15133.6	12625	11202.8	25110.5	11494.2	53162.8	14164.3	18640.1	12155.6	0.652117	4.74547	2.24655
miR-733	36896	54632.8	47665.6	210271	35684.9	123337	25836.9	122808	116815	54829.7	107434	85110	56195.8	0.660273	8.13839	3.02474
miR-7147	11090.3	6589.32	9428.37	10775.1	7183.48	4968.69	9479.33	27272.7	6483.89	25881.1	8297.42	11586.3	7651.18	0.660362	5.48892	2.45652
miR-24-3p-2	11921.6	7389.78	7632.16	7250.44	10007.6	9393.28	5018.3	18900.2	6799.37	30802.2	8271.45	11216.9	7468.23	0.665799	6.13798	2.61776
miR-338-3p-1	547694	221510	386224	78442.9	86100.7	406404	29121.7	108983	330356	222324	439961	259738	173114	0.666495	18.8071	4.23321
miR-206-3p-2	8047.37	9432.35	5581.19	7712.08	6067.53	4318.3	4635.47	21076.3	3013.45	17011.8	4948.93	8349.53	5671.24	0.67923	6.99408	2.80614
miR-23a-3p-2	16460.5	14148.5	16236.2	24788.8	15647.9	12700.9	5056.88	38910.2	10245.7	49145.1	9897.86	19385.3	13339.6	0.68813	9.71847	3.28073
miR-99-5p-1	25579.1	14633.8	12364.4	15758.6	16917.6	12380.3	8929.8	14085.6	9259.19	52070.4	12484.5	17678.5	12257.2	0.693337	5.83108	2.54376
miR-153b-3p-2	12459.4	14805.6	13937.3	30868.7	12280.9	6419.43	48617.8	29570.9	7946.58	25614.9	5955.59	18952.5	13248.8	0.699054	8.16339	3.02917
miR-190a-5p	14554.1	13403.5	14344	24801.8	22904.5	15160.4	37946.4	69939.1	12621	27048.3	15052	24343.2	17021.1	0.699214	5.54147	2.47027
miR-30d-5p	76237	114612	100603	129083	179344	157681	47474.9	432145	188756	179585	56815.7	151122	105667	0.699218	9.1026	3.18628
miR-9b-5p-7	28485.9	19314.9	21275.9	24984.8	28011.7	18694.7	12982.6	80470.4	14441.4	23724.4	19562.3	26540.8	18561	0.699339	6.19835	2.63188
miR-15a-3p	15025.5	5381.28	13894.4	9428.23	22045	8985.05	3846.68	26268.5	5845.32	34508.2	8335.83	13960.4	9792.21	0.701429	8.9709	3.16525
miR-135b-5p-2	33776.1	10868.3	9595.85	14095.2	7638.31	9043.02	4219.33	19479.4	5363.94	24533.2	5767.86	13125.5	9251.59	0.704857	8.00508	3.00092
miR-430a-36	1337.89	410.704	618.588	671.6	194.668	0	513.769	790.64	734.787	768.162	0	549.164	391.392	0.712704	#DIV/0!	#DIV/0!
miR-193a-3p-1	9207.55	7268.22	11859.4	6933.09	9617.41	7764.21	2651.88	21862.4	7856.28	31719.7	9321.79	11460.2	8210.7	0.716455	11.9612	3.58029
miR-216a-5p	126314	3.14805e+06	748250	1.36687e+06	271995	1.84772e+06	3.07692e+06	925199	3.25162e+06	882073	1.86543e+06	1.59186e+06	1.14554e+06	0.719625	25.7423	4.68607
miR-430a-34	1337.89	410.704	618.588	0	194.668	619.385	1027.54	1581.28	367.393	1536.32	574.631	751.673	541.242	0.72005	#DIV/0!	#DIV/0!
miR-301b-3p	10220.8	2440.35	7876.21	4560.63	6940.16	5257.57	3924.96	17784.8	2494.86	17605.2	4389.91	7590.5	5499.4	0.72451	7.28782	2.86549
miR-155-5p	18110.2	25613.3	17644.1	16883.4	17975.3	34135.9	17138.1	88295.1	22201.8	43449.5	20696.2	29285.7	21291.8	0.727038	5.2297	2.38673
miR-181a-5p-4	14933.6	9902.12	18228.5	5397.45	13950.1	6637.08	6537.6	21180.5	6397.36	40642.1	9813.54	13965.4	10276.8	0.735873	7.52987	2.91263
miR-458-3p	20299.2	8818.06	21250.3	8651.79	18390.5	11702.7	9707.22	52284.6	6941.57	23090	10857.1	17453.9	12913.2	0.739843	7.53209	2.91305
miR-100-5p-2	20686.2	15303	14581.9	10213.9	15691.1	10832.8	5469.5	19238.9	11174.9	54323.4	14856.6	17488.4	12942.3	0.740049	9.93206	3.31209
miR-125b-5p-4	105903	22757	74536.1	31306.3	87319.4	37043.7	23949.1	44156.8	65272.1	182415	183965	78056.7	58435.3	0.748627	8.0839	3.01505
miR-193a-3p-2	18767.2	10934.4	14875.2	12112.5	14378	10372.9	10589.7	27500.3	11043.4	53437	6662.34	17333.9	13188	0.760821	8.02075	3.00374
miR-125b-5p-5	22471.8	13266.1	13187.4	19524	15342.6	12404.1	10620.9	29879.9	7357.62	63519.5	12992.8	20051.5	15703.2	0.783143	8.63316	3.10989
miR-430a-23	445.962	410.704	1237.18	671.6	389.337	1548.46	0	1185.96	367.393	0	861.947	647.14	507.569	0.784327	#DIV/0!	#DIV/0!
miR-17a-3p	17083.5	9795.91	12071.7	19416.6	12241	8953.49	13739.5	33144.3	7435.17	53855	8098.88	17803.2	14009.3	0.7869	7.24328	2.85664
miR-2188-3p	6886.69	3171.11	4342.01	3771.29	6012.26	4130.23	18752.6	6659.62	1547.29	10244.6	2218.41	6157.83	4847	0.787128	12.1196	3.59927
miR-181a-5p-2	6275.71	2528.55	9249.01	0	3253.08	2723.8	3614.95	11821.5	3231.29	12161	2274.29	5193.93	4109.72	0.791255	#DIV/0!	#DIV/0!
miR-430i-3p-2	2779.11	1828.13	3304.16	0	1386.42	551.404	457.38	3871.24	2616.56	0	1790.47	1689.53	1343.77	0.795352	#DIV/0!	#DIV/0!
miR-10b-5p-1	5425.88	4612.52	5210.41	5028.39	3643.8	3188.24	0	6289.64	1375.37	14378.4	2151.18	4663.99	3743.37	0.802611	#DIV/0!	#DIV/0!
miR-124-3p-2	8629.11	7224.44	5440.59	10041.6	11128.9	5719.98	7681.78	31987.6	4523.81	26348.9	6064.78	11344.7	9119.56	0.803862	7.07094	2.8219
miR-101a	16060.6	13591.6	12643.9	11766.4	10231.8	10248.8	8501.17	18854.1	10370.3	56823.5	16219.9	16846.6	13624	0.808712	6.6842	2.74075
miR-20b-5p	40002.5	14892.7	15347.5	8331.35	13189.1	19652.3	6618.56	16409.7	14724.6	65971.5	16313.1	21041.2	17220.1	0.818402	9.96766	3.31726
miR-15a-5p	15890.1	9279.96	16127.5	17509.6	13872.5	9419.81	1785.96	53937.7	10217	16689.2	14232.4	16269.2	13314.8	0.818404	30.2009	4.91652
miR-23b-3p-1	16942	18050	14745.1	29015.9	17111	10381	56640.4	15901.5	10946.8	70953.1	9844.95	24593.8	20325.9	0.826463	7.20705	2.84941
miR-212	14892.3	6379.02	7205.89	3129.37	16780.8	2645.57	4787.89	21797.3	11127.3	37582.7	9594.5	12356.6	10293.8	0.833059	14.2059	3.82842
miR-2184	10298.1	17132.2	16127.5	21511.8	29146.6	17301.7	21814.2	31214.1	10399.5	82397.1	11985.2	24484.4	20416.2	0.833848	8.0012	3.00022
gga-miR-31-5p	362991	73079.7	85233.7	76604.4	87574.1	84495.7	62821.1	157278	59338.6	58178.7	59776	106125	89621.4	0.844492	6.23925	2.64137
miR-214-3p	12560.7	7790.45	4266.8	7720.76	9063.58	5162.36	2953.16	14315.6	4857.11	32232.6	5780.25	9700.3	8243.9	0.849861	10.9146	3.44819
miR-430a-27	891.925	0	618.588	671.6	584.006	309.692	0	0	0	768.162	574.631	401.691	348.075	0.866522	#DIV/0!	#DIV/0!
miR-430a-24	891.925	0	618.588	1343.2	389.337	309.692	513.769	395.32	0	1536.32	287.315	571.406	500.138	0.875275	#DIV/0!	#DIV/0!
miR-430a-28	445.962	0	618.588	0	0	1238.77	0	1185.96	734.787	768.162	861.947	532.198	477.487	0.897199	#DIV/0!	#DIV/0!
miR-184-3p-1	19084.1	19643	21799.9	10707	51126.2	17670.3	12070.6	106477	17879.8	25782	34715.6	30632.4	27598.9	0.900973	9.94465	3.31392
miR-23a-3p-3	12955.7	15908.5	13362.8	22012	14355.8	14994.8	52048	20907.6	12041.5	82969.3	10701	24750.6	22507.7	0.909378	7.75339	2.95483
miR-430a-26	1337.89	410.704	618.588	1343.2	0	929.078	0	1185.96	0	0	861.947	607.942	556.109	0.914739	#DIV/0!	#DIV/0!
miR-430a-25	0	821.409	618.588	0	194.668	929.078	0	395.32	0	768.162	861.947	417.197	391.555	0.938538	#DIV/0!	#DIV/0!
miR-199-3p-2	9947.44	3331.27	6271.79	4085.57	4342.19	4395.91	0	18437.3	1117.49	3894.15	2621.75	5313.17	5069	0.954045	#DIV/0!	#DIV/0!
miR-10d-5p	15078.2	16726.5	10457.4	16514.3	10171.9	7377.2	3947.91	16403.7	5928.57	59617.4	10818.2	15731	15218.6	0.967428	15.101	3.91657
miR-148	22560.2	20776.6	33273.5	51177.1	40513.3	25978.9	21713.5	40756.1	21408.7	163309	26677.5	42558.5	41269.6	0.969713	7.86022	2.97457
miR-430a-32	1337.89	410.704	0	671.6	389.337	0	1027.54	395.32	0	1536.32	287.315	550.548	536.849	0.975118	#DIV/0!	#DIV/0!
miR-459-5p	15025.5	6534.41	8684.02	9428.23	13664.2	7246.01	5289.19	28118.4	6533.01	59670.4	11831.5	15638.6	15948.6	1.01982	11.2816	3.4959
miR-23a-3p-4	73050.8	16087.6	15419.4	7772.54	12997.7	8822.46	3659.04	30618	9157.95	17096.3	7417.65	18372.7	19516.9	1.06228	19.9645	4.31936
miR-143-3p-1	4164.05	6623.8	5250.8	3990.55	2643.87	5257.57	872.213	11744.7	3430.43	28690	5365.45	7093.94	7669.06	1.08107	32.8933	5.03972
miR-430a-22	0	0	0	0	584.006	619.385	0	1185.96	1102.18	1536.32	574.631	509.317	564.186	1.10773	#DIV/0!	#DIV/0!
miR-430a-33	445.962	410.704	1237.18	0	389.337	0	0	1185.96	367.393	0	287.315	393.077	444.316	1.13035	#DIV/0!	#DIV/0!
miR-430a-35	0	0	0	1343.2	778.674	309.692	0	790.64	734.787	0	287.315	385.846	460.038	1.19228	#DIV/0!	#DIV/0!
miR-462	21562.6	21415.3	22285.2	23558.3	17532.8	14386.6	5844.96	22112.3	15673.9	128902	17160.6	28221.3	33775.1	1.1968	22.0535	4.46293
miR-99-5p-2	8913.94	5353.82	5913.41	15758.6	5582.82	3498.79	1339.47	11680.8	3831.39	44059.6	2746.6	9879.93	12094.6	1.22416	32.8933	5.03972
miR-430a-21	0	410.704	618.588	0	973.343	1858.16	0	790.64	0	0	574.631	475.096	585.141	1.23162	#DIV/0!	#DIV/0!
miR-122-5p	8232.37	7236.89	10899.9	10143.5	9147.18	6756.28	2586.56	65014.2	6165.45	54786.7	6027.02	16999.6	21451.7	1.26189	25.1354	4.65165
miR-430a-30	1783.85	0	618.588	0	389.337	309.692	0	1581.28	0	0	1149.26	530.183	673.905	1.27108	#DIV/0!	#DIV/0!
miR-144-3p	13482.5	12416.5	19613.6	143614	18660.7	23064.3	28034.2	27109.4	8939.91	19824.8	13347.1	29827.9	38224.3	1.28149	16.0644	4.00579
miR-430a-19	891.925	0	0	0	778.674	309.692	0	2371.92	0	1536.32	287.315	561.441	780.977	1.39102	#DIV/0!	#DIV/0!
miR-143-3p-2	14469	13325.1	12771.7	146090	15789.8	21922.5	18184.3	24485.9	9481.72	17559.1	13347.1	27947.8	39416.9	1.41037	15.4075	3.94557
miR-724	13236.8	6259.86	11909.5	9158.86	15616.3	8943.65	4533.59	97040.2	4420.83	18486.5	8527.9	18012.2	26582.9	1.47583	21.9507	4.45619
miR-181c-5p	1892.75	3486.21	2100.32	7411.03	1982.9	4994.69	1308.32	4697.87	1871.14	39774.7	3902.15	6674.74	11128.4	1.66724	30.4014	4.92606

## Sheet: E. tarda infection
miRNA	BC1_TPM	BC3_TPM	BC4_TPM	3H1E_TPM	3H2E_TPM	3H3E_TPM	24H1E_TPM	24H2E_TPM	24H3E_TPM	3H5C_TPM	3H6C_TPM	3H7C_TPM	24H5C_TPM	24H6C_TPM	24H8C_TPM	MEAN	STDEV	CV	Max/min	LOG2FC
miR-202-3p	0.0906536	0.094883	0.0852803	0.074138	0.103998	0.0803955	0.0818961	0.0844603	0.0684282	0.0969891	0.0888021	0.0916337	0.0771661	0.081293	0.0797577	0.0853184	0.00932609	0.109309	1.51982	0.603898
miR-30c	3813.52	4345.64	2655.12	3226.19	3950.28	4031.27	5128.34	4473.02	4322.82	4175.67	4106.03	2899.75	3246.22	4152.77	3937.95	3897.64	646.813	0.16595	1.93149	0.949715
miR-203a-5p	0.0906536	0.094883	0.0852803	0.074138	0.103998	0.0803955	0.0818961	0.0844603	0.136856	0.0969891	0.0888021	0.0916337	0.0771661	0.081293	0.0797577	0.0898802	0.015298	0.170204	1.84597	0.884379
miR-23a	209.954	196.028	139.092	218.04	191.461	227.439	276.809	196.708	254.211	190.39	233.727	185.558	175.321	199.574	283.618	211.862	38.5025	0.181734	2.03907	1.02791
miR-214	138.972	162.155	141.651	203.286	106.806	150.581	159.616	133.194	129.398	131.711	174.585	102.905	144.378	115.599	146.754	142.773	25.9709	0.181904	1.97548	0.982206
miR-143	6252.29	9627.68	6219.07	7465.18	8295.96	10165.3	9986.5	8456.68	10002.8	7275.06	10385.8	7240.25	8378.7	9784.1	11436.1	8731.43	1603.71	0.183671	1.83887	0.878819
miR-140-5p	82.7667	96.9704	59.9521	96.3794	99.7345	90.043	102.862	90.7104	98.3314	62.267	98.8368	71.5659	101.242	61.1323	104.004	87.7865	16.1332	0.183778	1.73479	0.794758
miR-139	2619.8	3171.18	1755.07	3091.04	2738.38	3297.26	3462.65	2431.44	2589.32	2529.09	2395.7	1957.94	3485.98	2975.16	2368.88	2724.59	518.58	0.190333	1.98624	0.990037
miR-27a-3p	216.571	194.7	119.392	205.14	166.502	239.498	258.628	194.259	175.587	176.035	208.507	164.208	179.643	249.082	246.371	199.608	38.2421	0.191586	2.1662	1.11517
miR-22a-5p	293.083	399.173	173.034	293.735	330.715	400.531	350.597	350.764	357.469	397.752	316.136	214.698	289.296	361.347	356.118	325.63	65.3554	0.200705	2.31475	1.21086
let-7b	1425.26	2080.12	944.735	2048.43	1680.82	1786.39	1762.32	1719.27	1631.12	1698.57	1996.27	1075.05	1241.76	1704.14	1898.87	1646.21	339.446	0.206199	2.2018	1.13868
miR-190a	43.967	31.9756	26.6927	29.7293	30.9915	32.4798	43.7325	25.507	39.3462	25.7991	26.5518	19.9761	32.4098	37.6387	33.7375	32.0356	6.86204	0.2142	2.20097	1.13814
miR-27e	1270.78	844.838	534.537	1008.43	960.634	1130.6	1279.22	1063.02	996.52	976.293	1319.6	939.52	891.809	1456.12	1217.58	1059.3	229.189	0.216359	2.72408	1.44577
miR-24	208.231	291.955	156.83	248.214	181.581	213.691	269.766	218.246	206.585	197.082	241.986	169.706	306.967	195.347	318.552	228.316	49.7582	0.217936	2.03119	1.02232
miR-16b	423.715	720.826	422.308	384.331	438.145	459.862	585.148	522.556	419.67	464.869	537.786	363.328	337.91	397.929	605.281	472.244	103.926	0.220068	2.13319	1.09301
miR-181b	258.272	445.286	239.467	284.097	358.067	437.352	448.791	351.777	362.464	437.033	352.456	272.702	321.011	450.851	496.013	367.709	81.4381	0.221474	2.07132	1.05055
miR-210-3p	150.213	140.332	73.5116	171.852	107.43	162.238	133.409	140.289	131.793	100.384	121.837	76.5141	134.269	135.272	113.814	126.21	28.0615	0.222339	2.33775	1.22512
let-7i	2835.73	2403.48	2112.73	2180.55	3453.89	2181.29	3722.18	4112.46	3349.7	2586.99	3393.13	2597.45	2120.29	3386.34	2874.94	2887.41	645.593	0.223589	1.94651	0.96089
miR-22a-3p	43228.7	70602	27603.7	44848.7	53265.9	55518.5	56483.5	50441	63204.9	68910	65105.8	36406	46828.3	56591.9	54557.7	52906.4	11875.2	0.224457	2.5577	1.35485
miR-23b	99.7189	153.331	96.9637	122.254	145.078	177.835	193.029	160.559	169.155	134.33	132.937	125.905	118.913	180.714	207.848	147.905	33.3365	0.225392	2.14357	1.10002
miR-126a-5p	420.451	375.262	274.858	291.511	331.963	465.41	420.045	361.237	392.778	269.242	255.661	232.017	233.042	328.342	425.986	338.52	76.7479	0.226716	2.00593	1.00427
miR-17a	384.462	546.716	311.358	349.635	265.404	405.033	597.268	503.299	425.35	450.612	395.969	310.18	337.447	376.793	367.763	401.819	91.2676	0.227136	2.25041	1.17019
miR-126b-5p	418.638	374.503	274.091	290.176	330.507	463.802	418.817	359.717	391.752	268.272	254.773	231.1	231.035	327.773	424.39	337.29	76.6248	0.227178	2.00749	1.00539
miR-122	204695	164777	80886	204510	132950	201589	165808	145459	146849	156188	151407	94336.2	168271	181485	158953	157211	35811.6	0.227793	2.53066	1.33951
miR-462	429.517	524.703	262.578	308.192	366.491	370.221	423.075	347.723	417.549	318.318	506.616	253.55	286.749	315.823	462.116	372.881	85.1652	0.228397	2.06942	1.04923
let-7d	909.89	1518.79	607.622	1280.81	956.37	1297.1	1139.34	1041.31	1187.85	1281.03	1325.37	763.584	855.001	1286.46	1385.87	1122.43	256.982	0.228952	2.49957	1.32168
miR-30a-3p	67.9902	72.2059	29.7628	65.9828	86.1107	83.0486	108.185	98.6497	93.473	79.0462	86.8485	63.5938	78.7094	88.4468	89.4881	79.4361	18.4601	0.232389	3.6349	1.86191
miR-126a-3p	20091.8	31383	15044.3	21719	24190.9	30537.3	28520.9	20319.6	25907.5	20487.7	19804.8	14067	18518	27092.4	27444.5	23008.6	5351.39	0.232582	2.23097	1.15767
let-7f	8297.7	9316.94	4105.39	9300.46	7299.03	8591.31	8947.81	7936.65	8198.87	9539.76	7999.38	4908.91	5344.68	10721.2	9344.57	7990.18	1864.19	0.233311	2.6115	1.38488
miR-19a-3p	56.7491	58.2581	47.3306	81.7001	61.7751	73.2403	58.8833	56.504	53.853	33.3643	47.5091	37.4782	55.7139	38.6955	57.0267	54.5388	12.7648	0.23405	2.44873	1.29203
miR-16a	384.19	666.837	413.268	361.793	372.626	436.065	570.161	451.272	353.911	452.357	480.686	312.196	304.035	387.768	588.213	435.692	104.02	0.238746	2.1933	1.1331
miR-107a	139.425	248.309	147.364	187.198	255.212	229.77	352.809	215.036	252.363	273.606	228.843	226.702	161.277	215.995	217.579	223.433	53.4398	0.239176	2.53045	1.33939
let-7h	1629.95	1074.17	741.853	1172.2	1217.51	1517.79	1329.26	1324.08	1178.74	928.962	987.213	960.046	984.563	1808.2	1507.98	1224.17	295.676	0.241532	2.43741	1.28535
miR-10a-3p	0.0906536	0.094883	0.0852803	0.074138	0.103998	0.0803955	0.0818961	0.0844603	0.0684282	0.0969891	0.0888021	0.0916337	0.0771661	0.162586	0.0797577	0.0907379	0.0219271	0.241653	2.37601	1.24854
miR-145-5p	171.154	81.2198	114.531	116.767	138.006	188.286	134.719	138.43	163.612	83.0227	123.08	115.825	95.9175	145.84	165.736	131.743	31.9282	0.242352	2.31823	1.21302
miR-145-3p	59.4687	56.3605	36.0736	69.9863	58.5511	72.8384	77.4737	60.4736	64.9384	41.4144	55.0573	45.3587	43.8304	83.0814	81.9909	60.4598	14.7393	0.243787	2.30311	1.20358
miR-125a	653.884	903.191	469.98	780.673	736.621	1171.04	1050.97	654.905	1037.1	893.561	846.196	565.38	658.999	884.061	1045.14	823.447	201.416	0.244602	2.49168	1.31712
miR-30e-5p	1173.78	2200.53	1005.37	1130.31	1375.59	1544.88	1339.82	1368.6	1202.63	1223.32	1486.55	988.361	949.992	965.11	1357.71	1287.5	315.931	0.245383	2.31636	1.21186
miR-29b	50.8566	64.5204	24.4754	45.3725	39.7274	60.779	67.3186	56.9263	68.4282	41.8993	38.2737	48.5659	41.2067	47.9629	48.8117	49.675	12.1896	0.245386	2.79579	1.48326
miR-16c	2.99157	1.61301	2.38785	1.70517	2.91196	3.37661	2.29309	3.12503	3.1477	2.03677	2.75287	1.74104	3.24098	2.19491	3.42958	2.59654	0.637229	0.245414	2.1262	1.08828
miR-2184	20.4877	11.4808	11.5981	14.0121	12.2718	15.7575	14.5775	15.5407	11.3591	12.6086	16.3396	14.9363	9.25993	17.3154	22.8107	14.6904	3.60741	0.245563	2.46337	1.30064
miR-30b	1478.47	1231.87	779.121	1098.28	1186.21	1413.43	1694.59	1525.18	1569.95	1021.2	847.35	972.508	1393.08	1908.84	1516.67	1309.12	323.874	0.247399	2.44999	1.29278
miR-30d	7430.87	15215	4861.66	9445.63	11007.9	11371.6	14551.7	9247.22	12345.8	11956.8	11289.5	7597.9	11046.8	10828.3	12457.7	10710.3	2695.33	0.251658	3.12958	1.64597
let-7g	4073.79	4638.35	1684.63	4063.73	3353.85	4248.66	4874.7	3672.93	3642.37	3410.33	3463.19	2406.48	2922.82	5449.15	4137.43	3736.16	951.222	0.254599	3.23463	1.6936
miR-455b-5p	6.61771	5.97763	5.45794	7.85863	7.17589	8.84351	12.8577	6.92575	7.04811	9.21397	8.3474	5.58966	8.41111	5.36534	9.01261	7.64686	1.94936	0.254923	2.39644	1.26089
miR-107b	7.70555	12.8092	7.84579	6.8207	6.6559	8.9239	7.37065	10.2197	7.39025	12.2206	9.14662	7.78886	5.0158	7.39766	6.2211	8.23549	2.13406	0.259129	2.55377	1.35263
miR-10c	3911.7	3374.23	2281.16	3499.24	4355.56	5092.58	5063.64	3461.52	4002.23	3020.63	3382.38	2504.53	2942.11	5540.04	4982.14	3827.58	997.587	0.260631	2.4286	1.28013
miR-458-3p	11.8756	35.9606	31.639	38.4035	36.7115	23.6363	40.2929	37.5848	26.9607	46.0698	28.7719	28.6813	31.2523	36.9883	45.6214	33.3633	8.79049	0.263478	3.87936	1.95582
miR-455a-5p	156.196	146.215	164.932	212.331	204.773	206.938	293.352	154.393	172.781	244.316	170.322	117.566	197.468	136.816	272.452	190.057	50.146	0.263847	2.49521	1.31916
miR-18a	17.9494	13.9478	11.854	13.1224	11.6478	16.3203	18.7542	15.963	10.9485	10.2808	8.88021	14.6614	8.79694	15.6083	21.4548	14.0127	3.71649	0.265224	2.4389	1.28623
miR-27d	247.756	361.599	160.924	286.914	274.556	429.232	445.597	311.828	274.534	312.499	287.897	221.754	238.366	403.782	408.279	311.034	82.9221	0.266601	2.76899	1.46936
miR-22b-3p	207.053	365.774	119.137	193.574	302.427	318.125	308.257	276.692	332.561	406.482	339.491	218.546	242.302	259.975	266.55	277.13	74.0397	0.267166	3.41189	1.77057
miR-27b-3p	3830.02	4631.81	2452.49	4139.05	3921.26	5815.65	6402.23	4291.18	4387.69	4084.12	4032.42	3220.1	3521.94	6004.14	6618.37	4490.16	1203.1	0.267941	2.69863	1.43223
miR-92a-3p	6478.47	6423.96	2878.64	5759.41	4881.17	6928.33	7848.52	5846.51	5257.62	4112.34	3981.18	3503.61	4901.05	7694.14	5721.26	5481.08	1471.2	0.268414	2.72647	1.44703
miR-92b-3p	4.62333	3.79532	2.04673	4.37414	3.63995	4.01978	5.40514	5.57438	3.48984	2.13376	3.72969	3.02391	3.85831	4.95887	3.19031	3.85756	1.03608	0.268585	2.72356	1.44549
miR-181a	2141.51	3404.59	1709.44	3547.43	3268.36	4110.3	4753.42	2765.06	3009.88	3325.18	2538.76	1961.24	3329.18	4056.44	3969.3	3192.67	857.95	0.268725	2.78068	1.47544
miR-10b	837.82	858.786	509.891	900.999	1187.14	1173.29	1140.98	833.624	1092.94	873.872	893.616	480.527	1041.05	1417.59	1281.71	968.255	261.162	0.269725	2.95007	1.56075
let-7a	11501.6	21823.8	6769.21	17985.2	13360.2	15439.6	17990.7	14078.7	14666.4	14522.1	17476.3	8440.65	10575.1	15578.2	15188.4	14359.7	3886.19	0.270631	3.22399	1.68885
miR-27c-3p	151.391	148.776	107.112	180.155	129.79	171.484	179.189	137.248	128.303	115.126	160.643	109.502	96.8435	170.228	260.01	149.72	40.8943	0.273138	2.68485	1.42484
miR-7147	1.90372	0.853947	1.2792	1.40862	2.07997	1.44712	1.22844	1.18244	1.02642	1.45484	2.22005	2.10758	1.23466	1.54457	1.75467	1.51508	0.413953	0.273221	2.59976	1.37838
miR-152	11986.6	19015.3	11010.9	7875.24	13684.2	15734.9	13610.6	16628.6	16121.3	13033.5	11920.4	9825.24	7002.59	9096.12	10337.8	12458.9	3420.64	0.274554	2.71547	1.4412
miR-128	564.953	853.757	318.778	837.389	620.039	745.508	1071.37	644.855	652.532	576.019	537.43	426.372	762.015	821.791	692.615	675.028	185.897	0.275392	3.36085	1.74883
miR-455a-3p	45.2361	32.3551	37.2675	38.7	54.2872	44.4587	63.4695	42.3991	44.0678	69.8322	40.3162	29.3228	38.5831	34.4682	67.8738	45.5091	12.6787	0.278597	2.3815	1.25187
miR-455b-3p	45.0548	32.2602	37.2675	38.7	54.1832	44.4587	63.4695	42.3991	44.0678	69.8322	40.3162	29.3228	38.6602	34.4682	67.8738	45.4889	12.678	0.278706	2.3815	1.25187
miR-454b	14.3233	10.4371	9.03971	9.78622	11.3358	18.8126	13.8404	13.0914	7.18497	6.49827	12.9651	17.8686	14.6616	12.4378	12.2827	12.3044	3.46127	0.281304	2.89501	1.53357
miR-199-5p	7020.85	4979.74	3029.67	6440.07	6328.31	9397.84	7670.64	6227.01	6449.16	4963.81	5063.05	3744.15	5127.92	8764.85	5782.11	6065.94	1715.99	0.282889	3.10194	1.63317
miR-15b	47.5931	89.5695	50.0595	59.9035	63.959	70.0245	106.219	79.6461	53.5109	80.598	91.3774	46.6416	40.898	68.1235	88.6905	69.121	19.6414	0.28416	2.59717	1.37694
miR-338	81.2256	83.497	41.2757	108.241	57.8231	79.9132	88.5297	59.2067	55.4269	47.5247	48.2196	45.267	65.4369	63.6524	81.1135	67.0902	19.2044	0.286247	2.6224	1.39089
miR-456	154.927	169.461	100.972	219.3	167.126	204.848	334.791	182.688	192.01	197.47	174.052	165.399	215.834	293.224	259.611	202.114	57.993	0.286932	3.31569	1.72931
miR-26a-5p	15816.1	20539.8	8853.29	17749.5	13763.8	20648.8	26296.8	15093.4	15753.2	13686.6	12955.8	9887.46	12112.1	20629.1	18108.7	16126.3	4637.05	0.287546	2.97028	1.5706
miR-140-3p	616.897	1004.62	312.041	440.75	620.351	740.121	863.922	740.802	805.743	720.823	685.552	510.675	348.559	646.686	727.47	652.334	187.96	0.288135	3.21952	1.68685
miR-126b-3p	76.2396	142.704	54.5794	77.7708	117.726	155.807	147.331	102.028	136.925	103.681	89.1573	70.1914	93.834	101.779	97.8626	104.508	30.169	0.288677	2.85468	1.51333
miR-103	573.565	1284.53	407.384	682.366	654.982	774.852	951.469	627.118	675.113	911.601	738.567	603.041	490.082	739.685	771.336	725.713	209.909	0.289245	3.15311	1.65677
let-7e	21611	39873.1	14177.1	27458	20986.4	24076.9	24987.6	25073.7	22670.8	35010.9	26851.6	15222.1	14064.3	26611.5	25751	24295.1	7034.68	0.289552	2.83506	1.50338
miR-100	28290.2	28374.7	26613.3	41474.2	29862.2	41760.5	54913.8	30262.1	35960.1	36376.9	27056.9	17132.8	24057.5	45257.7	44049.5	34096.2	9899.57	0.290343	3.20518	1.6804
miR-27b-5p	34.7203	46.1131	30.2745	32.6207	41.1834	53.865	57.8187	46.2843	44.2731	43.1602	40.4938	34.0877	35.9594	52.8404	82.948	45.1095	13.2624	0.294005	2.73986	1.4541
miR-106a	192.367	349.359	142.589	172.964	153.19	202.677	185.822	168.414	146.094	214.443	192.257	133.235	118.527	175.43	176.105	181.565	53.5437	0.294901	2.9475	1.55949
miR-30a-5p	474.39	555.919	160.498	553.811	706.149	571.934	752.216	553.215	650.684	649.245	967.055	514.248	765.488	664.814	487.878	601.836	177.606	0.295107	6.02536	2.59105
miR-25-3p	1580.73	2311.06	896.893	1781.02	1611.25	2213.69	3391.89	1649.17	1886.36	1963.84	1730.58	1222.12	1805.07	2266.29	2087.74	1893.18	562.643	0.297195	3.78182	1.91908
miR-210-5p	129.544	143.083	73.2558	106.981	112.318	204.365	174.439	135.052	193.857	134.815	112.423	71.1077	99.5443	135.19	112.139	129.208	38.6436	0.299081	2.87403	1.52307
miR-722	2289.91	1994.44	1038.8	2334.61	2256.77	2426.82	3494.26	1723.5	1919.89	1898.08	1628.01	1275.17	1354.03	2614.87	2538.85	2052.53	621.184	0.302643	3.36375	1.75007
miR-192	46619.4	74613.7	22034	43554.4	43059.2	67451.8	63829.6	50849.3	60512.3	59700.8	38032.1	28742.1	38006.9	68376.6	48258.1	50242.7	15280.8	0.30414	3.38629	1.75971
miR-26b	2222.64	3295.47	1162.29	2228.07	1767.45	2759.98	3282.72	2296.98	2181.36	1751.24	1383.54	1293.68	1717.49	2696.24	2275.88	2154.34	660.298	0.306497	2.83534	1.50352
miR-19b-3p	447.466	229.617	347.517	310.193	289.532	427.222	318.576	396.626	320.313	174.096	169.346	178.319	234.817	230.872	355.958	295.365	90.6391	0.306872	2.64232	1.40181
miR-125b	1957.48	2485.46	1282.53	2798.41	1691.85	2886.2	4002.02	1834.06	2716.53	2264.6	1988.9	1152.84	2067.05	2581.7	2758.26	2297.86	716.832	0.311957	3.47143	1.79553
miR-15a	83.6732	175.723	69.7593	90.4484	101.398	110.383	175.995	102.197	84.851	107.949	101.234	78.8966	69.0637	113.81	140.613	107.066	33.4705	0.312615	2.5483	1.34953
miR-731	77.7808	138.244	46.7336	96.5277	89.5427	71.552	120.469	65.6257	90.1884	83.1197	143.771	52.4145	76.9346	66.2538	99.2983	87.8971	28.4862	0.324086	3.07639	1.62124
miR-93	139.878	239.959	100.545	100.235	108.782	162.479	131.198	116.64	107.295	155.474	125.3	91.6337	56.4084	124.378	137.662	126.525	41.0665	0.324574	4.25396	2.08881
miR-199-3p	4777.08	6821.61	2025.49	4930.18	4389.15	8262.89	7669.9	4789.41	5570.2	5082.23	4832.08	3188.49	3887.47	7890.46	5228.75	5289.69	1741.11	0.329151	4.07945	2.02837
miR-19c	67.3556	26.8519	41.3609	36.6983	44.8233	63.9145	40.8662	61.9094	43.3151	25.8961	26.463	31.6136	28.32	35.0373	42.1918	41.1078	13.6822	0.332837	2.60099	1.37906
miR-200a	2576.46	4344.98	2124.76	5060.51	2402.47	3723.6	3921.43	3572	2753.89	4005.65	3387.45	2270.87	2569.63	3844.67	6496.98	3537.02	1183.59	0.334628	3.05775	1.61247
miR-141	1355.09	2117.69	1365.25	3043.81	1375.48	1979.9	2266.72	2027.72	1599.78	2272.16	1718.05	1205.62	1652.13	2283.36	3663.59	1995.09	670.702	0.336176	3.03875	1.60348
miR-148	16924	19920.8	17720.6	13174	16332.6	21293.4	28486.1	34519.1	33212.9	18302	17609.1	13776.8	13824.7	16335.5	18683.6	20007.7	6731.61	0.336451	2.62025	1.38971
miR-30e-3p	2095.82	4200.37	1134.14	1647.49	1995.94	2441.77	2417.49	1962.27	1943.91	2202.53	1639.11	1312.01	1578.74	2221.41	2372.31	2077.69	708.015	0.340771	3.70357	1.88892
miR-99	1517.09	1854.58	1155.97	2292.87	1642.14	1953.85	3707.85	1677.3	2223.37	1890.03	1443.57	995.05	2308.96	2800.38	2072.9	1969.06	671.466	0.341008	3.72629	1.89774
miR-221-3p	722.962	435.608	394.421	415.321	492.433	669.614	694.234	718.842	643.841	636.055	380.961	279.3	339.454	1025.92	689.585	569.236	199.123	0.349808	3.67318	1.87703
miR-19d	310.851	83.2123	262.066	144.866	174.821	220.927	181.809	230.83	190.915	121.624	99.636	154.128	143.606	141.206	256.261	181.117	64.3812	0.355467	3.73564	1.90135
miR-187	8.34013	7.59064	7.33411	14.3086	8.11188	6.59243	7.53444	5.48992	8.75882	3.49161	5.32813	5.13149	12.8096	7.23508	8.37455	7.7621	2.78149	0.358343	4.09801	2.03492
miR-216a	69.1687	90.0439	72.5735	50.488	43.1594	92.5353	32.8403	94.5111	55.769	46.8458	54.5245	61.5778	55.6368	24.8757	42.2716	59.1214	21.1879	0.358379	3.79934	1.92575
miR-7132-5p	42.6072	16.8892	15.0946	23.8724	19.2397	12.3809	18.7542	19.5948	19.7073	15.2273	26.6406	13.7451	23.6128	27.5583	18.5038	20.8952	7.49595	0.35874	3.44136	1.78298
miR-142a-3p	43.967	40.2304	31.639	61.9794	40.5594	20.8224	29.4007	28.9699	21.5549	24.0533	50.5284	26.2072	42.8272	16.7464	40.6764	34.6775	12.5092	0.360731	3.70107	1.88794
miR-101b	4891.67	8836.73	2861.24	4160.33	3996.04	6786.75	6746.44	5060.69	5340.21	3725.55	3721.87	3115.73	2407.74	3984.66	5035.66	4711.42	1704.88	0.361861	3.67014	1.87584
miR-365	16.8616	8.06505	6.73714	18.3862	6.7599	8.52193	14.0861	8.36157	10.4011	7.08021	11.4555	6.59763	9.18277	8.61706	10.9268	10.136	3.67818	0.362882	2.78679	1.47861
miR-18c	1.63176	2.08742	1.19392	1.40862	1.24798	2.09028	1.06465	1.68921	1.09485	0.872902	1.50964	0.183267	1.77482	1.95103	1.11661	1.39446	0.510734	0.366258	11.4057	3.51168
miR-222a-5p	405.131	278.576	211.751	366.242	367.739	451.341	642.803	718.842	553.858	408.324	326.259	190.965	318.002	389.393	342.24	398.098	146.051	0.366871	3.76427	1.91237
miR-125c	9.06536	9.4883	6.39602	9.63794	8.42387	14.3104	21.8663	11.0643	18.8178	10.4748	9.05782	7.05579	14.9702	11.2184	11.9636	11.5874	4.28486	0.369786	3.41873	1.77346
miR-1388	23.026	16.7943	15.6063	27.2086	24.0236	10.2906	14.7413	13.0914	10.5379	16.5851	21.6677	14.1116	37.1169	24.144	22.8107	19.4504	7.21469	0.370927	3.60686	1.85075
miR-194a	3686.79	8136.31	2090.31	3439.04	3193.27	5100.21	4755.71	4117.61	4214.56	3886.45	3290.3	2196.37	2591.01	4037.66	3596.27	3888.79	1449.01	0.372612	3.8924	1.96066
miR-200b-3p	1944.88	4312.81	1423.24	3343.77	1630.49	2548.22	2775.54	2520.63	2127.91	3216.45	2719.57	1524.88	1568.79	2651.61	4607.84	2594.44	969.193	0.373565	3.23756	1.69491
miR-21	25500.2	30271.9	12679.6	22550.6	18441.9	20037.8	39243.9	26541.2	50718.3	19473.3	28817.8	14089.6	33209.7	27589.8	22751.7	26127.8	9799.42	0.375057	4.00001	2
miR-200c-3p	1221.19	2882.45	1009.55	2373.45	1054.75	1676.57	1955.27	1601.28	1388.55	2114.85	1743.1	996.15	1054.63	1744.87	3017.31	1722.26	652.592	0.378915	3.02897	1.59883
miR-10d	3.17287	3.03625	1.36448	2.44655	4.99193	7.2356	5.65083	4.39194	5.61112	4.4615	4.1737	1.92431	5.17013	6.34085	5.26401	4.34907	1.67054	0.384115	5.30281	2.40676
miR-190b	0.0906536	0.094883	0.0852803	0.148276	0.103998	0.0803955	0.0818961	0.0844603	0.136856	0.0969891	0.0888021	0.0916337	0.231498	0.081293	0.0797577	0.105112	0.0404023	0.384375	2.90252	1.53731
miR-223	15.8644	17.9329	5.79906	17.0517	12.8958	7.47679	28.1723	23.3111	15.6016	18.3309	17.8492	9.89644	8.64261	14.714	17.7062	15.4163	5.93216	0.384797	4.85807	2.28038
miR-222a-3p	350.013	263.68	202.797	258.89	258.332	398.521	513.079	508.789	483.514	384.853	284.522	154.678	234.431	650.832	417.93	357.657	138.63	0.387606	4.20766	2.07302
miR-7132-3p	58.2902	63.4767	28.0572	56.1225	27.7676	21.948	27.7628	30.9969	26.4817	39.3776	64.8256	21.7172	43.8304	35.7689	33.0994	38.6348	15.0724	0.390126	2.98499	1.57773
miR-429b	4.62333	9.39341	4.17873	7.11725	1.87197	4.10017	4.58618	7.17913	3.69513	6.01333	6.39375	2.74901	3.31814	5.69051	7.57698	5.23247	2.0527	0.3923	5.01792	2.32709
miR-146a	36382.4	47037.5	46387	58257.2	63152.6	54412.6	84758.3	53565.7	81183.3	56055.8	78810.6	62115	131172	68343.1	129055	70045.8	27803	0.396926	3.60537	1.85015
miR-31	3.80745	5.88274	5.88434	3.03966	6.23991	8.44153	5.97842	7.01021	8.75882	7.56515	13.9419	4.21515	6.94495	7.88542	4.22716	6.65486	2.64732	0.397803	4.58668	2.19745
miR-142a-5p	21.8475	35.9606	15.6916	23.7242	22.4637	11.7377	54.1333	23.9867	19.4336	29.5817	42.0034	23.9164	28.3971	21.3801	20.2584	26.3011	10.7386	0.408295	4.6119	2.20536
miR-429a	55.1174	70.6878	39.2289	82.5156	41.1834	68.5774	66.6635	72.7204	44.9574	60.0363	53.8141	46.7332	41.9784	59.9942	144.122	63.222	25.907	0.409779	3.67387	1.8773
miR-147	42.6978	48.8647	27.8867	97.8622	36.9194	77.7425	86.8918	50.5073	70.9601	42.7722	31.5248	22.7252	81.8733	64.5466	75.7698	57.3029	23.6112	0.412041	4.30634	2.10646
miR-194b	6.79902	17.0789	4.43458	11.7879	6.9679	10.2102	12.6939	7.09467	11.4959	8.72902	5.15052	3.39045	11.7293	7.07249	6.85916	8.76627	3.67535	0.419261	5.03737	2.33267
miR-22b-5p	37.168	14.612	15.0946	31.2121	18.3037	16.8027	50.5299	13.1758	45.9838	39.3776	42.7138	26.757	38.1972	44.4673	46.5785	32.0649	13.4437	0.419266	3.83505	1.93925
miR-217	15519.5	20446.9	20699.5	33242.9	15390.8	18723.7	12874.5	18989.3	18987.4	13632.3	19490.6	17172.7	42272.7	9687.68	13250.3	19358.7	8291.29	0.428297	4.36355	2.1255
miR-7b	1.90372	1.80278	0.938083	2.22414	0.831988	1.60791	2.94826	1.18244	3.35298	2.13376	2.04245	1.0996	0.925993	1.21939	1.5154	1.71526	0.744223	0.433883	4.03009	2.01081
miR-153c	2.35699	3.22602	3.66705	2.15	1.35198	2.41187	0.655169	3.04057	0.615854	1.26086	2.22005	2.47411	1.77482	1.46327	1.59515	2.01759	0.892288	0.442256	5.95442	2.57396
miR-7a	394.615	522.141	315.281	399.159	230.669	319.813	828.379	405.579	724.997	460.892	508.215	179.052	292.228	263.471	271.575	407.738	180.57	0.442858	4.62647	2.20991
miR-727-5p	0.0906536	0.094883	0.170561	0.074138	0.103998	0.241187	0.0818961	0.0844603	0.0684282	0.0969891	0.0888021	0.0916337	0.0771661	0.081293	0.0797577	0.101723	0.045291	0.445238	3.52466	1.81749
miR-301c-3p	0.271961	0.569298	0.255841	0.296552	0.207997	0.321582	0.327585	0.253381	0.0684282	0.193978	0.266406	0.274901	0.154332	0.162586	0.478546	0.273558	0.123996	0.453272	8.31963	3.05652
miR-200b-5p	0.634575	1.70789	0.767523	1.85345	0.103998	0.643164	1.55603	1.52029	0.752711	1.7458	1.42083	0.916337	1.08033	1.62586	1.91418	1.2162	0.551707	0.453632	18.4059	4.2021
miR-130c	2.5383	5.78786	1.44977	2.44655	1.97597	4.58255	2.45688	3.04057	1.77913	3.00666	2.30886	1.37451	2.93231	1.46327	2.23321	2.62509	1.19525	0.455318	4.21087	2.07412
miR-19b-5p	1.99438	0.569298	0.341121	1.26035	1.03998	0.964746	2.37499	1.68921	1.64228	0.872902	0.799219	0.641436	1.62049	1.70715	1.5154	1.26886	0.579937	0.457053	6.9623	2.79956
miR-301a	0.453268	0.379532	0.0852803	0.296552	0.207997	0.160791	0.163792	0.337841	0.0684282	0.290967	0.177604	0.274901	0.462997	0.325172	0.398788	0.272261	0.124928	0.458854	6.76616	2.75834
miR-219	0.0906536	0.094883	0.255841	0.074138	0.103998	0.0803955	0.0818961	0.0844603	0.0684282	0.0969891	0.0888021	0.0916337	0.0771661	0.081293	0.0797577	0.0966891	0.0450049	0.46546	3.73882	1.90258
miR-101a	39887.4	56995.3	13843.6	20284.5	22372	42416.5	41355.7	36816.3	34218.1	28619.8	20716.1	15612	9052.97	15568	27786	28369.6	13348.9	0.470534	6.29576	2.65438
miR-737-5p	2.5383	0.853947	2.38785	2.07586	1.76797	2.33147	2.86636	1.94259	0.752711	2.32774	0.444011	0.824703	0.540163	2.52008	2.23321	1.76047	0.834005	0.473741	6.45562	2.69056
miR-135c	40.5221	41.369	31.2979	39.6638	32.7595	50.7296	40.5386	36.4024	31.956	36.4679	24.7758	25.9323	35.9594	55.4418	108.151	42.1312	19.9944	0.474576	4.3652	2.12605
miR-301b-3p	0.181307	0.284649	0.0852803	0.148276	0.103998	0.0803955	0.163792	0.0844603	0.0684282	0.0969891	0.0888021	0.0916337	0.0771661	0.081293	0.159515	0.119732	0.0583944	0.487707	4.15982	2.05652
miR-150	36.624	105.889	19.6145	58.8656	56.5752	85.782	113.344	44.1728	61.1064	89.23	30.5479	23.8248	44.2934	45.3615	77.2054	59.4958	29.0836	0.488835	5.7786	2.53072
miR-182-5p	70.2565	44.6899	58.5876	117.805	40.5594	31.1935	47.8273	51.0985	32.6403	81.4709	109.404	33.7212	36.7311	35.2812	42.6703	55.5958	27.5434	0.495422	3.7766	1.91709
miR-130a	0.271961	0.094883	0.170561	0.074138	0.103998	0.0803955	0.0818961	0.0844603	0.0684282	0.0969891	0.0888021	0.0916337	0.0771661	0.162586	0.0797577	0.10851	0.0542329	0.499794	3.97439	1.99073
miR-196a	0.0906536	0.189766	0.170561	0.148276	0.103998	0.241187	0.163792	0.253381	0.0684282	0.193978	0.0888021	0.0916337	0.0771661	0.081293	0.319031	0.15213	0.0761139	0.500322	4.66227	2.22103
miR-216b	1231.08	1647.83	2356.21	3267.78	1634.34	1779.07	1370.04	2238.54	1485.37	1167.46	1683.42	1783.56	4580.58	847.886	1218.3	1886.1	948.455	0.502867	5.40236	2.43359
miR-20a-5p	938.718	2593.44	592.016	786.308	686.286	1115.49	1028.7	1023.49	868.765	1042.05	1012.61	587.83	492.011	965.354	821.743	970.32	488.064	0.502992	5.27109	2.3981
miR-153b	20.5784	32.3551	17.5677	23.8724	9.56786	24.8422	3.76722	27.7875	5.54269	13.6755	13.8531	19.4263	25.7735	8.29188	11.0066	17.1939	8.66283	0.503833	8.58858	3.10242
miR-132-3p	0.997189	1.23348	1.02336	1.63104	0.519992	0.72356	1.96551	1.26691	1.30014	0.775913	0.976823	0.366535	1.69765	2.68267	0.717819	1.19191	0.606569	0.508907	7.319	2.87165
miR-130b	2.81026	3.98508	1.44977	1.77931	1.24798	1.92949	1.47413	2.61827	0.821139	1.06688	1.68724	2.19921	0.694495	1.05681	0.957092	1.71848	0.889163	0.517413	5.7381	2.52057
miR-29a	204.877	245.178	27.8014	55.6035	59.0711	100.092	228.081	205.914	211.306	113.283	137.199	126.821	83.6481	66.9854	186.234	136.806	71.5636	0.523101	8.8189	3.1406
miR-193a-5p	1.45046	1.89766	0.767523	1.26035	0.311995	0.643164	0.982754	0.760143	0.273713	0.387957	0.532813	0.73307	0.848827	0.975516	0.558304	0.825616	0.442642	0.536135	6.93303	2.79349
miR-144-3p	36.0801	114.998	51.3387	54.6397	117.414	35.6956	179.189	71.1156	41.7412	47.9126	69.0881	87.7851	49.0777	44.386	94.9914	73.0302	39.9036	0.546398	5.01991	2.32766
miR-183	92.104	54.3679	63.4485	143.976	50.1273	39.0722	50.3661	58.2776	40.0989	108.531	146.346	36.1953	39.3547	43.004	39.2408	66.9673	37.7482	0.56368	4.04323	2.01551
miR-1306	0.181307	0.189766	0.426402	0.296552	0.103998	0.160791	0.163792	0.506762	0.205285	0.193978	0.532813	0.458168	0.231498	0.650344	0.638061	0.329301	0.187006	0.567888	6.2534	2.64464
miR-193a-3p	0.362614	0.379532	0.170561	0.667242	0.103998	0.321582	0.573273	0.337841	0.410569	0.0969891	0.621615	0.0916337	0.462997	0.650344	0.159515	0.360687	0.205453	0.569615	7.28162	2.86426
miR-20a-3p	0.634575	1.04371	0.341121	0.148276	0.311995	0.482373	0.737065	0.844603	0.478998	0.387957	0.532813	0.0916337	0.0771661	0.406465	0.638061	0.477121	0.274236	0.574772	13.5255	3.75761
miR-196b	0.0906536	0.094883	0.0852803	0.074138	0.103998	0.0803955	0.163792	0.0844603	0.0684282	0.290967	0.0888021	0.0916337	0.0771661	0.243879	0.0797577	0.114549	0.0664553	0.580147	4.25215	2.08819
miR-203a-3p	11.1504	27.8007	7.76051	26.319	31.8235	25.807	30.2197	15.7941	9.4431	35.2071	38.5401	8.52193	4.3213	6.17827	19.9394	19.9217	11.5867	0.581609	8.91864	3.15682
miR-726	0.0906536	0.094883	0.426402	0.074138	0.103998	0.401978	0.245688	0.168921	0.342141	0.193978	0.0888021	0.0916337	0.231498	0.325172	0.319031	0.213261	0.124128	0.582047	5.75146	2.52393
miR-155	19.3999	13.4734	5.11682	9.71208	6.13591	7.63758	8.68099	8.53049	5.74797	9.11698	22.7333	2.38248	5.71029	6.01568	9.4114	9.32035	5.44767	0.584492	9.5419	3.25428
miR-138	0.0906536	1.04371	0.852803	0.963794	0.311995	1.12554	0.573273	0.760143	0.0684282	0.387957	0.621615	0.641436	0.231498	0.325172	0.558304	0.570421	0.334634	0.586644	16.4484	4.03988
miR-221-5p	62.3697	43.5513	38.1203	44.7794	59.7991	78.9484	98.4391	197.975	129.603	65.1767	52.5709	31.1555	41.0524	100.966	71.3831	74.3927	43.6532	0.586795	6.35443	2.66776
miR-142b	0.271961	0.094883	0.170561	0.074138	0.103998	0.241187	0.0818961	0.0844603	0.0684282	0.0969891	0.355209	0.183267	0.0771661	0.081293	0.159515	0.142997	0.0868153	0.607113	5.19096	2.376
miR-33a-5p	1.99438	2.75161	0.852803	2.22414	1.55998	3.05503	6.55169	2.70273	2.73713	1.64882	1.42083	1.83267	0.771661	2.19491	1.19636	2.23298	1.38508	0.620282	8.49037	3.08583
miR-182-3p	0.453268	0.474415	0.170561	0.222414	0.207997	0.0803955	0.163792	0.0844603	0.136856	0.290967	0.355209	0.0916337	0.154332	0.162586	0.0797577	0.208576	0.1295	0.620874	5.9482	2.57245
miR-451	3822.95	3788.11	4599	3702.23	9092.17	2905.17	13745.9	6089.67	2482.17	2884.94	2022.47	5808.2	2261.2	4812.22	7717.03	5048.9	3147.86	0.623475	6.79661	2.76482
miR-137	1.72242	0.664181	1.02336	0.593104	0.311995	1.04514	0.900857	1.01352	0.136856	0.193978	0.621615	0.458168	0.617329	0.975516	0.0797577	0.69052	0.437104	0.633006	21.5956	4.43267
miR-218b	6.16444	3.8902	10.1484	12.4552	5.71991	14.7928	8.76289	4.72978	4.65312	3.97656	6.92657	5.13149	23.3813	5.36534	5.26401	8.0908	5.31171	0.656513	6.01032	2.58744
miR-204-5p	17.1335	28.1802	3.32593	63.4621	9.87985	29.666	67.81	10.0508	21.4865	31.4245	37.8297	27.6734	26.7766	12.1939	26.7986	27.5794	18.173	0.658933	20.3883	4.34967
miR-222b	0.362614	0.284649	0.0852803	0.074138	0.103998	0.160791	0.245688	0.168921	0.478998	0.581935	0.0888021	0.0916337	0.154332	0.325172	0.319031	0.235066	0.155315	0.66073	7.84935	2.97257
miR-205-5p	2.26634	1.42324	0.852803	4.3	2.70396	4.01978	2.45688	1.26691	0.957995	4.26752	2.48646	0.641436	0.540163	0.406465	1.59515	2.01234	1.34888	0.670305	10.579	3.40314
miR-218a	63.7295	42.8871	64.1308	124.033	56.5752	147.285	86.5642	47.5512	57.4113	48.3976	77.6131	46.8248	250.095	47.3938	65.4013	81.7262	55.2811	0.676419	5.83148	2.54386
miR-19a-5p	0.725229	0.094883	0.170561	0.074138	0.103998	0.0803955	0.327585	0.253381	0.478998	0.290967	0.355209	0.458168	0.848827	0.487758	0.319031	0.337942	0.232326	0.687474	11.4493	3.51719
miR-2188-5p	240.867	357.424	207.061	185.493	532.16	239.257	1094.79	348.399	238.404	206.587	165.616	369.375	159.502	324.359	555.751	348.336	239.978	0.688925	6.86377	2.779
miR-144-5p	146.949	266.716	95.8551	158.507	347.979	101.62	737.638	167.738	163.201	150.818	186.307	197.654	135.272	275.502	307.147	229.26	159.015	0.693599	7.69535	2.94399
miR-129-5p	2.62895	1.99254	8.35747	6.07932	2.28797	1.12554	1.96551	6.84129	1.50542	6.11032	1.59844	3.11555	2.85515	2.19491	1.19636	3.32365	2.32102	0.698336	7.42531	2.89245
miR-375	331.157	286.072	311.529	724.847	175.549	129.035	203.594	290.121	141.099	400.953	753.22	182.809	111.891	146.165	124.502	287.503	203.187	0.706732	6.73173	2.75098
miR-212	0.0906536	0.094883	0.0852803	0.148276	0.103998	0.321582	0.0818961	0.422302	0.136856	0.290967	0.0888021	0.0916337	0.0771661	0.406465	0.398788	0.189303	0.135777	0.717244	5.47263	2.45223
miR-733	0.181307	0.284649	0.341121	0.222414	0.311995	0.160791	0.245688	0.168921	0.342141	0.775913	0.444011	1.0996	0.385831	0.406465	0.0797577	0.363374	0.261456	0.719523	13.7868	3.78522
miR-96-5p	14.6859	10.2474	11.1717	40.1828	9.98385	6.59243	9.25426	11.1488	5.54269	14.1604	20.3357	5.22312	9.49143	6.9099	6.85916	12.1193	8.73009	0.720346	7.69325	2.94359
miR-33a-3p	4.35137	5.0288	2.98481	6.67242	4.47193	1.92949	14.4137	11.74	21.2812	6.40128	6.39375	4.67332	7.02212	2.84525	4.78546	6.99966	5.13336	0.733373	11.0294	3.46328
miR-454a	0.0906536	0.094883	0.0852803	0.074138	0.103998	0.401978	0.0818961	0.0844603	0.0684282	0.0969891	0.266406	0.274901	0.462997	0.406465	0.319031	0.194167	0.144596	0.7447	6.76616	2.75834
miR-135a	0.181307	0.094883	0.596962	0.222414	0.103998	0.0803955	0.0818961	0.337841	0.136856	0.193978	0.266406	0.0916337	0.0771661	0.081293	0.239273	0.185754	0.139848	0.752868	7.73607	2.9516
miR-34a	14.0513	4.64926	5.6285	1.11207	21.6317	8.44153	1.88361	10.642	1.64228	4.65548	14.83	12.3705	6.86778	4.6337	3.11055	7.74335	5.88102	0.759494	19.4517	4.28183
miR-499-5p	0.543921	0.094883	0.0852803	0.148276	0.103998	0.321582	0.0818961	0.0844603	0.136856	0.193978	0.0888021	0.0916337	0.0771661	0.162586	0.239273	0.16364	0.12615	0.770904	7.04871	2.81736
miR-489	4.35137	3.51067	2.21729	11.1207	1.24798	2.09028	3.52153	1.60475	1.43699	2.23075	5.50573	2.01594	2.16065	2.43879	1.5154	3.13126	2.50725	0.800717	8.91095	3.15558
miR-129-3p	0.725229	0.664181	1.87617	1.18621	0.519992	0.482373	0.327585	2.53381	0.273713	2.61871	0.799219	1.00797	0.385831	0.487758	0.478546	0.957819	0.773054	0.807098	9.56735	3.25812
miR-460-5p	0.362614	0.094883	0.0852803	0.222414	0.207997	0.401978	0.0818961	0.0844603	0.136856	0.387957	0.355209	0.458168	1.00316	0.325172	0.159515	0.291171	0.237104	0.814314	12.2492	3.61461
miR-2188-3p	17.5868	41.8434	11.5981	23.1311	45.7593	20.5009	140.124	22.0441	25.7974	26.672	26.1966	30.0559	21.9152	31.9481	53.9162	35.9393	30.8969	0.859696	12.0816	3.59474
miR-430c-3p	0.181307	0.474415	0.0852803	0.074138	0.207997	0.0803955	0.163792	0.0844603	0.0684282	0.0969891	0.0888021	0.0916337	0.0771661	0.081293	0.478546	0.155643	0.137053	0.88056	6.9934	2.80599
miR-153a	1.1785	0.474415	1.44977	0.593104	0.519992	0.964746	0.245688	0.422302	0.410569	0.678924	0.532813	0.274901	0.308664	0.731637	2.95103	0.78247	0.689284	0.880908	12.0113	3.58632
miR-133a	10.5158	1.80278	1.10864	4.22587	1.24798	9.48667	4.09481	1.60475	1.91599	2.52172	1.42083	1.55777	1.15749	1.78845	3.50934	3.19726	2.94968	0.922565	9.48529	3.24569
miR-20b-5p	16.8616	3.8902	3.15537	9.71208	3.84794	2.57266	2.86636	2.11151	2.32656	3.10365	2.39766	2.01594	2.31498	3.25172	2.632	4.20401	3.96808	0.943879	8.36411	3.06421
miR-132-5p	1.81307	0.569298	4.7757	1.33448	0.415994	1.20593	1.22844	0.844603	0.0684282	0.969891	0.532813	0.274901	0.925993	0.975516	1.27612	1.14741	1.10335	0.961597	69.7913	6.12498
miR-430a	0.271961	0.474415	0.0852803	0.074138	0.519992	0.321582	0.0818961	0.0844603	1.57385	0.290967	0.266406	0.458168	0.231498	0.325172	0.717819	0.385174	0.377133	0.979125	21.2286	4.40794
miR-184	4.98595	1.42324	0.341121	4.3	0.831988	1.12554	0.982754	0.168921	0.957995	2.03677	1.15443	0.824703	0.848827	0.325172	5.26401	1.70476	1.70015	0.997292	31.1626	4.96174
miR-206-3p	9.42797	1.70789	0.426402	6.8207	0.623991	5.78848	2.2112	1.52029	1.02642	2.23075	0.621615	0.366535	1.62049	2.19491	0.957092	2.50298	2.67982	1.07065	25.7219	4.68493
miR-135b	0.997189	1.51813	2.30257	1.48276	1.24798	0.401978	0.818961	0.0844603	0.410569	1.64882	5.77214	0.549802	0.540163	0.650344	0.319031	1.24966	1.39118	1.11324	68.3414	6.09469
miR-1	317.559	86.4384	13.7301	136.117	14.4558	87.2292	44.5515	27.4496	25.1132	49.1735	26.907	17.502	13.6584	36.4193	36.3695	62.1783	78.6088	1.26425	23.2501	4.53917
miR-734	59.8314	174.585	24.049	180.6	78.1028	309.844	26.8619	40.6254	60.08	63.9158	233.106	100.247	867.039	55.1979	13.8778	152.531	215.444	1.41246	62.4765	5.96524
miR-181c	96.6367	10.3422	4.26402	102.236	5.61592	9.56707	9.25426	10.8109	6.15854	9.21397	9.76823	6.04782	9.64577	10.7307	11.4053	20.7799	32.0242	1.54112	23.9765	4.58355
miR-724	0.271961	0.094883	3.41121	0.296552	0.311995	0.72356	0.245688	0.168921	0.478998	0.387957	0.621615	0.0916337	0.154332	0.325172	0.239273	0.521583	0.819315	1.57082	37.2266	5.21826
miR-460	0.0906536	0.094883	0.0852803	0.074138	0.103998	0.0803955	0.0818961	0.0844603	0.0684282	0.0969891	0.0888021	0.0916337	1.00316	0.081293	0.0797577	0.147051	0.237008	1.61174	14.66	3.87382
miR-10a-5p	200.435	9.67806	9.9778	95.638	14.7678	18.1694	15.3146	10.2197	15.8069	10.1839	10.3898	8.1554	12.4237	16.0147	17.0681	30.9495	51.5913	1.66695	24.577	4.61924
miR-9-5p	5.89248	7.68552	137.728	15.4207	17.0557	8.52193	7.37065	6.50345	5.95326	4.94645	12.2547	8.33867	14.8159	11.6249	7.97577	18.1392	33.2985	1.83572	27.8438	4.79928
miR-363-3p	35.3549	1.04371	0.426402	11.0466	0.415994	0.803955	1.39223	0.844603	1.64228	1.26086	1.77604	0.549802	1.46616	1.1381	0.717819	3.99196	9.06092	2.26979	84.989	6.4092
miR-25-5p	1.90372	0.094883	0.0852803	0.074138	0.103998	0.0803955	0.0818961	0.0844603	0.0684282	0.0969891	0.0888021	0.0916337	0.0771661	0.081293	0.0797577	0.20619	0.469699	2.27799	27.8207	4.79809
miR-124	0.0906536	0.094883	3.32593	0.074138	0.103998	0.0803955	0.0818961	0.0844603	0.0684282	0.0969891	0.0888021	0.0916337	0.0771661	0.081293	0.0797577	0.301362	0.836774	2.77664	48.6047	5.60302
