# Supplementary material for: Selection of References for microRNA Quantification in Japanese Flounder (Paralichthys olivaceus) Normal Tissues and Edwardsiella tarda-Infected Livers
Source: Genes (Basel). 2022 Jan 19;13(2):175. doi: 10.3390/genes13020175 (PMC8871525; doi:10.3390/genes13020175)
Supplement: Supplementary file 1 [file genes-13-00175-s001.zip › Table S3-Ct values.xlsx]

## Sheet: Normal tissues
	Heart			Liver			Spleen			Kideny			Brain			Gill			Intestine			Testis			Ovary
miR-34a-5p	20.82	21.04	21.09	22.53	22.63	22.6	21.64	21.57	21.46	21.59	21.94	21.34	20.82	20.6	20.63	20.68	21.52	21.32	22.04	21.78	22.03	21.7	21.84	21.93	20.52	20.65	20.15
miR-205-5p	25.1	25.14	24.97	24.95	25.46	25.26	24.48	24.48	24.43	24.29	25.1	24.87	25.05	24.97	25.12	17.53	17.33	17.53	23.85	24.69	24.84	25.08	25.24	25.46	24.51	24.76	24.58
miR-101a-3p	21.86	21.79	21.98	21.62	21.76	21.66	21.23	21.54	21.54	21.82	21.97	21.26	21.84	22	21.75	20.04	19.97	20	21.79	21.86	21.63	21.84	21.95	21.83	20.74	19.97	20.06
miR-22-3p	19.17	19.47	19.2	19.46	19.49	19.33	18.51	18.26	18.5	19.87	19.92	19.82	20.76	20.55	20.56	17.95	18.03	17.87	19.28	19.23	19.31	19.96	19.96	20.1	20	20	19.59
miR-23a-3p	18.77	19.07	18.9	20.65	20.24	20.5	18.5	18.48	18.46	19.61	19.61	19.63	20.03	20.12	20.15	16.65	16.71	16.66	18.49	18.48	18.52	19.98	20.03	20.13	19.03	19.33	19.23
miR-210-5p	14.73	14.7	14.63	14.87	14.8	14.8	14.15	14.28	14.24	14.55	14.57	14.51	14.66	14.59	14.76	14.53	14.54	14.59	14.94	14.93	15.03	15.07	15.03	15.16	18.55	18.03	17.84
miR-30c-5p	20.63	21.04	20.96	21.28	21.84	21.62	22.22	22.05	21.99	20.88	21.54	21.46	22.75	22.93	22.29	21.77	21.81	21.82	22.1	22.08	22.11	23.01	24.43	24.29	22.11	23.02	23.12
5S rRNA	7.48	7.62	7.51	7.65	7.77	7.6	6.68	6.76	6.83	7.59	7.83	7.58	8.74	9.07	8.67	7.78	7.67	7.79	7.74	7.51	7.4	7.75	7.83	7.59	25.98	24.97	25.79
18S rRNA	10.54	10.71	10.79	11.35	11.33	11.3	10.93	10.76	10.92	11.02	11	10.99	11.5	11.46	11.46	10.57	10.55	10.57	11.02	11.1	11.05	10.74	10.7	10.68	15.88	15.76	15.85
U6	12.9	13.03	12.88	14.11	14.09	13.99	11.56	11.63	11.54	12.2	12.23	12.22	13.55	13.65	13.56	12.16	12.1	12.13	13.15	13.05	13.04	11.73	11.8	11.94	6.37	6	6.51

## Sheet: E. tarda infected livers
	miR-34a-5p			miR-205-5p			miR-101a-3p			miR-22-3p			miR-23a-3p			miR-210-5p			miR-30c-5p			5S rRNA			18S rRNA			U6
BC2	26.69	26.29	26.78	34.16	34.44	34.55	23.8	24.13	24.85	22.67	22.78	22.77	26.18	25.83	26.14	25.65	25.34	25.41	25.54	27.79	28.12	12.1	11.85	12.31	16.35	16.47	16.47	23.08	23.12	23.46
BC3	30.69	31.7	31.89	35.82	35.83	35.88	22.81	23.01	23.13	22.59	22.62	22.6	26.11	26.16	26.23	24.94	24.92	24.93	28.54	27.29	27.76	11.33	11.08	11.77	15.16	15.19	15.22	22.1	22.2	22.18
BC4	26.94	27.05	26.33	31.85	31.72	31.84	20.75	21.63	21.75	19.46	19.42	19.57	22.93	23.12	23.04	22.72	22.67	22.66	22.08	22.23	22.8	10.2	10.62	10.57	13.82	13.7	13.72	19.93	20.03	19.92
3H1E	25.18	25.46	25.45	27.91	30.31	30.12	17.65	17.93	18.02	16.61	16.57	16.84	19.7	19.68	19.74	19.82	19.74	19.72	21.3	21.26	21.49	12.6	12.91	13.53	12.97	12.94	12.99	16.1	16.15	16.23
3H2E	24.19	23.77	23.75	28.63	30.02	29.73	21.05	21.33	21.18	16.47	16.48	16.56	19.64	19.65	19.49	19.41	19.43	19.48	23.14	23.47	23.48	11.14	10.99	11.36	10.19	10.28	10.05	14.61	14.68	14.73
3H3E	24.96	25.29	24.85	27.99	28.27	28.97	21.94	22.04	22.68	16.96	17.22	17.33	20.61	20.91	20.79	19.87	19.81	19.58	22.46	22.44	22.62	9.44	9.85	10.19	11.48	11.21	11.16	15.86	15.87	15.92
3H5C	25.09	25.26	25.24	28.05	30.61	29.71	22.81	22.92	23.46	17.32	17.69	17.8	20.73	20.93	20.63	20.45	20.5	20.47	22.85	22.76	23.75	8.76	8.89	9.35	10.71	10.77	10.65	15.77	15.79	15.73
3H6C	24.57	24.75	24.9	29.13	29.96	29.65	21.07	21.31	22.08	17.81	17.97	17.9	21.34	21.08	21.12	21.05	20.97	20.44	21.08	21.3	21.21	10.14	9.76	10.16	12.88	12.93	12.97	14.77	14.91	14.93
3H7C	25.21	25.29	25.28	29.52	29.82	30.41	21.64	21.22	21.9	18.42	18.44	18.42	21.2	21.45	21.72	21.04	20.93	20.98	21.88	22.3	22.27	10.01	10.65	10.46	12.34	12.31	12.27	14.98	14.97	14.95
24H1E	26.43	26.46	26.48	29.3	29.88	30.12	22.62	21.63	22.1	17.53	17.82	17.74	20.68	20.8	20.78	20.08	20.03	20	22.53	23.23	22.96	10.11	9.87	10.12	11.82	11.81	11.77	14.96	15.15	14.99
24H2E	26.79	26.92	26.84	29.82	30.92	30.61	22.75	22.25	22.67	18.95	19.2	19.25	22.07	22.24	22.02	21.62	21.59	21.52	23.23	23.69	23.57	9.45	10.25	9.9	12.96	12.92	12.9	15.83	15.62	15.73
24H3E	27.19	27.79	28	29.02	31.79	31.59	22.58	21.8	22.68	20.06	20.15	20.17	22.73	22.85	22.95	22	21.92	21.94	22.93	25.32	25.06	10.19	10.6	10.31	13.76	13.69	13.68	15.89	15.88	15.9
24H5C	27.78	28.14	26.75	30.49	32.05	31.5	22.76	22.67	22.75	19.42	19.32	19.42	22.45	22.14	22.48	21.46	21.2	21.14	23.52	23.75	23.77	10.11	10.17	9.94	12.45	12.65	12.68	15.68	15.69	15.72
24H6C	26.7	26.72	26.74	30.61	30.84	31.9	21.84	21.46	21.5	18.64	18.7	18.3	35.87	21.1	21.16	20.84	20.76	20.7	22.26	22.85	22.72	9.53	9.68	9.69	11.44	11.46	11.45	15.25	15.51	15.47
24H8C	25.83	26.6	26.48	31.33	31.66	31.52	21.82	21.95	21.19	16.85	17.15	17.1	20.02	20.23	19.94	19.54	19.55	18.94	21.97	24.25	23.89	10.55	10.49	10.6	9.79	9.85	9.82	15.27	15.24	15.18

## Sheet: Amplication efficiency
	0.001			0.01			0.1			1			10
miR-34a-5p	33.02	32.21	32.47	29.48	30.15	28.72	27.26	27	28.7	25.71	25.7	25.35	22.92	23.11	23.18
miR-205-5p	34.73	33.67	33.94	30.8	30.5	30.26	26.72	26.84	26.9	22.82	22.76	22.79	20.6	20.58	19.27
miR-101a-3p		35.61	35.06	31.46	32.43	31.94	28.59	28.48	28.51	25.43	24.73	24.86	21.48	21.94	21.75
miR-22-3p	31.52	31.8	32.25	28.13	28.19	28.22	24.74	24.83	24.83	21.47	21.24	21.2	18.48	18.66	18.91
miR-23a-3p	31.73	31.52	31.13	28.71	28.83	28.95	25.59	26.18	25.71	21.97	22.03	22.12	19.34	19.24	19.72
miR-210-5p	27.82	27.1	27.7	24.77	24.8	23.94	22.59	21.62	21.04	18.74	18.83	18.84	16.44	16.71	16.77
miR-30c-5p	21.47	21.54	21.6	23.62	24.19	22.6	24.13	26.24	24.26	26.12	27.65	25.63	31.42	29.77	28.58
5S rRNA	20	20.57	19.89	16.45	16.85	16.71	12.98	12.88	12.93	8.95	9.15	8.91	5	5	5
18S rRNA	24	23.89	23.96	19.94	19.96	19.77	16.09	16.12	16.17	12.44	12.16	12.3	9.06	9.14	9.11
U6	25.64	25.92	25.69	21.94	21.99	21.94	18.49	18.57	18.42	14.99	14.66	14.81	10.81	10.83	10.86

## Sheet: Validation
	pol-miR-22a-3p			pol-miR-23a			Pol-miR-7a			Pol-miR-221-5p			5S rRNA			Po-U6
A:BC1	16.45	16.32	16.385	17.45	17.21	17.33	16.76	16.67	16.715	21.62	21.52	21.57	11.82	11.7	11.76	17.04	16.96	17
B:BC3	16.24	16.19	16.215	18.02	18.04	18.03	16.55	16.43	16.49	20.9	21.07	20.985	13.25	13.26	13.255	16.91	16.97	16.94
C:BC4	16.98	17.3	17.14	17.21	17.1	17.155	17.48	17.43	17.455	22.9	21.95	22.425	12.34	12.15	12.245	17.78	17.55	17.665
D:3H1E	16.49	16.44	16.465	17.25	17.72	17.485	40	19.2	19.2	21.45	21.44	21.445	12.3	11.98	12.14	16.91	16.74	16.825
E:3H2E	17.09	16.94	17.015	18.1	18.22	18.16	17.7	17.54	17.62	22.49	21.93	22.21	13.03	13.34	13.185	17.01	17.07	17.04
F:3H3E	16.85	16.84	16.845	18.18	18.71	18.445	17.44	17.66	17.55	21.94	23.27	22.605	11.56	11.79	11.675	16.93	16.93	16.93
G:24H1E	16.95	17.04	16.995	18.45	18.02	18.235	16.59	17.26	16.925	21.59	21.11	21.35	12.07	11.88	11.975	16.45	16.3	16.375
H:24H2E	17.13	17.43	17.28	18.27	18.31	18.29	17.05	17.54	17.295	21.83	21.68	21.755	12.14	11.96	12.05	17.13	16.62	16.875
I:24H3E	17.05	17.27	17.16	18.89	18.48	18.685	17.85	32.13	17.85	22.95	21.78	22.365	11.8	11.04	11.42	16.92	16.82	16.87
J:3H5C	16.83	16.82	16.825	18.64	18.63	18.635	17.2	17.47	17.335	21.93	22.8	22.365	11.47	11.33	11.4	17.64	16.97	17.305
K:3H6C	16.82	17.01	16.915	18.75	18.55	18.65	17.31	17.5	17.405	21.91	22.67	22.29	11.95	12.01	11.98	16.82	16.68	16.75
L:3H7C	17.16	17.52	17.34	18.27	18.23	18.25	18.46	17.7	18.08	23.31	22.29	22.8	11.95	11.76	11.855	15.78	15.69	15.735
M:24H5C	16.99	17.03	17.01	18.27	18.27	18.27	17.11	17.45	17.28	22.67	23.02	22.845	10.76	10.58	10.67	16.72	16.58	16.65
N:24H6C	16.78	16.63	16.705	18.32	18.19	18.255	17.92	18.15	18.035	22.64	22.45	22.545	10.89	11.03	10.96	16.99	16.72	16.855
O:24H8C	16.88	17.23	17.055	18.59	18.62	18.605	18.7	17.93	18.315	22.89	23.35	23.12	10.99	11.11	11.05	17.05	16.89	16.97
